# Supplementary material for: Description and phylogeny of three new species of Synophis (Colubridae, Dipsadinae) from the tropical Andes in Ecuador and Peru
Source: Zookeys. 2015 Dec 16;(546):153–79. doi: 10.3897/zookeys.546.6533 (PMC4714351; doi:10.3897/zookeys.546.6533)
Supplement: XML Treatment for Synophis bogerti [file zookeys.546.6533-treatment1.xml]

<!DOCTYPE tp:taxon-treatment
  PUBLIC "-//TaxonX//DTD Taxonomic Treatment Publishing DTD v0 20100105//EN" "tax-treatment-NSO.dtd">
<tp:taxon-treatment xmlns:tp="http://www.plazi.org/taxpub"><tp:treatment-meta><kwd-group><label>Taxon classification</label><kwd><named-content content-type="kingdom">Animalia</named-content></kwd><kwd><named-content content-type="order">Squamata</named-content></kwd><kwd><named-content content-type="family">Colubridae</named-content></kwd></kwd-group><mixed-citation publication-type="journal"><person-group><name><surname>Torres-Carvajal</surname><given-names>Omar</given-names></name><name><surname>Echevarría</surname><given-names>Lourdes Y.</given-names></name><name><surname>Venegas</surname><given-names>Pablo J.</given-names></name><name><surname>Germán Chávez</surname><given-names/></name><name><surname>Camper</surname><given-names>Jeffrey D.</given-names></name></person-group><article-title>Description and phylogeny of three new species of <italic><tp:taxon-name><tp:taxon-name-part taxon-name-part-type="genus">Synophis</tp:taxon-name-part></tp:taxon-name></italic> (<tp:taxon-name><tp:taxon-name-part taxon-name-part-type="family">Colubridae</tp:taxon-name-part></tp:taxon-name>, <tp:taxon-name><tp:taxon-name-part taxon-name-part-type="subfamily">Dipsadinae</tp:taxon-name-part></tp:taxon-name>) from the tropical Andes in Ecuador and Peru</article-title><source>Zookeys</source><day>16</day><month>12</month><year>2015</year><volume>2015</volume><issue>546</issue><fpage>153</fpage><lpage>179</lpage><pub-id pub-id-type="doi">10.3897/zookeys.546.6533</pub-id></mixed-citation></tp:treatment-meta><tp:nomenclature><tp:taxon-name>
                        <tp:taxon-name-part taxon-name-part-type="genus">Synophis</tp:taxon-name-part>
                        <tp:taxon-name-part taxon-name-part-type="species">bogerti</tp:taxon-name-part>
                    <object-id xmlns:xlink="http://www.w3.org/1999/xlink" content-type="zoobank" xlink:type="simple">http://zoobank.org/05AC659D-BA2E-4953-B2EE-182ABFBF2324</object-id></tp:taxon-name><tp:taxon-status xmlns:xlink="http://www.w3.org/1999/xlink" xlink:type="simple">sp. n.</tp:taxon-status><tp:nomenclature-citation-list><tp:nomenclature-citation><tp:taxon-name>
                        <tp:taxon-name-part taxon-name-part-type="genus">Synophis</tp:taxon-name-part>
                        <tp:taxon-name-part taxon-name-part-type="species">bogerti</tp:taxon-name-part>
                    <object-id xmlns:xlink="http://www.w3.org/1999/xlink" content-type="zoobank" xlink:type="simple">http://zoobank.org/05AC659D-BA2E-4953-B2EE-182ABFBF2324</object-id></tp:taxon-name><comment>Proposed standard English name: Bogert’s fishing snakes</comment></tp:nomenclature-citation><tp:nomenclature-citation><tp:taxon-name>
                        <tp:taxon-name-part taxon-name-part-type="genus">Synophis</tp:taxon-name-part>
                        <tp:taxon-name-part taxon-name-part-type="species">bogerti</tp:taxon-name-part>
                    <object-id xmlns:xlink="http://www.w3.org/1999/xlink" content-type="zoobank" xlink:type="simple">http://zoobank.org/05AC659D-BA2E-4953-B2EE-182ABFBF2324</object-id></tp:taxon-name><comment>Proposed standard Spanish name: Serpientes pescadoras de Bogert</comment></tp:nomenclature-citation><tp:nomenclature-citation><tp:taxon-name><tp:taxon-name-part taxon-name-part-type="genus">Synophis</tp:taxon-name-part> <tp:taxon-name-part taxon-name-part-type="species">bicolor</tp:taxon-name-part></tp:taxon-name><comment> (part)—<xref ref-type="bibr" rid="B4">Bogert (1964)</xref>: 515.</comment></tp:nomenclature-citation></tp:nomenclature-citation-list></tp:nomenclature><tp:treatment-sec sec-type="Holotype"><title>Holotype.</title><p>Ecuador: Provincia Napo: <named-content xmlns:xlink="http://www.w3.org/1999/xlink" content-type="dwc:institutional_code" xlink:type="simple">QCAZ</named-content> 12791 (Figs <xref ref-type="fig" rid="F1">1</xref>, <xref ref-type="fig" rid="F2">2</xref>), adult male from Wildsumaco Wildlife Sanctuary, sendero Coatí (<named-content xmlns:xlink="http://www.w3.org/1999/xlink" content-type="dwc:verbatimCoordinates" xlink:type="simple">0°38'8.40"S, 77°31'19.20"W</named-content>, 1000 m), collected on 18 July 2014 by J. D. Camper.</p><fig id="F1" position="float" orientation="portrait"><label>Figure 1.</label><caption><p>Holotype (<named-content xmlns:xlink="http://www.w3.org/1999/xlink" content-type="dwc:institutional_code" xlink:type="simple">QCAZ</named-content> 12791, adult male, <abbrev xmlns:xlink="http://www.w3.org/1999/xlink" xlink:title="Snout-vent length" xlink:type="simple">SVL</abbrev> = 367 mm) of <italic><tp:taxon-name><tp:taxon-name-part taxon-name-part-type="genus">Synophis</tp:taxon-name-part> <tp:taxon-name-part taxon-name-part-type="species">bogerti</tp:taxon-name-part></tp:taxon-name></italic> sp. n. in dorsal (left) and ventral (right) views. Photographs by Omar Torres-Carvajal.</p></caption><graphic xmlns:xlink="http://www.w3.org/1999/xlink" xlink:href="zookeys-546-153-g001.jpg" position="float" orientation="portrait" xlink:type="simple" id="oo_69973.jpg"/></fig><fig id="F2" position="float" orientation="portrait"><label>Figure 2.</label><caption><p>Head of holotype of <italic><tp:taxon-name><tp:taxon-name-part taxon-name-part-type="genus">Synophis</tp:taxon-name-part> <tp:taxon-name-part taxon-name-part-type="species">bogerti</tp:taxon-name-part></tp:taxon-name></italic> sp. n. (<named-content xmlns:xlink="http://www.w3.org/1999/xlink" content-type="dwc:institutional_code" xlink:type="simple">QCAZ</named-content> 12791) in dorsal (top), lateral (middle) and ventral (bottom) views. Photographs by Omar Torres-Carvajal.</p></caption><graphic xmlns:xlink="http://www.w3.org/1999/xlink" xlink:href="zookeys-546-153-g002.jpg" position="float" orientation="portrait" xlink:type="simple" id="oo_69974.jpg"/></fig></tp:treatment-sec><tp:treatment-sec sec-type="Paratypes"><title>Paratypes.</title><p>Ecuador: Provincia Morona Santiago: <named-content xmlns:xlink="http://www.w3.org/1999/xlink" content-type="dwc:institutional_code" xlink:type="simple">QCAZ</named-content> 13323 adult male from Laguna Cormorán, Sardinayacu, Parque Nacional Sangay (<named-content xmlns:xlink="http://www.w3.org/1999/xlink" content-type="dwc:verbatimCoordinates" xlink:type="simple">2°4'17.51"S, 78°12'57.24"W</named-content>, 1747 m), collected on 16 January 2015 by J. Pinto, D. Velalcázar and D. Nuñez. Provincia Napo: <named-content xmlns:xlink="http://www.w3.org/1999/xlink" content-type="dwc:institutional_code" xlink:type="simple">QCAZ</named-content> 3511, adult female from Cordillera de los Guacamayos (<named-content xmlns:xlink="http://www.w3.org/1999/xlink" content-type="dwc:verbatimCoordinates" xlink:type="simple">0°37'40.16"S, 77°50'0.98"W</named-content>, 1200 m), collected on 1 August 1995 by S. Burneo and M. Díaz; <named-content xmlns:xlink="http://www.w3.org/1999/xlink" content-type="dwc:institutional_code" xlink:type="simple">QCAZ</named-content> 5072 adult male from Wildsumaco Wildlife Sanctuary (<named-content xmlns:xlink="http://www.w3.org/1999/xlink" content-type="dwc:verbatimCoordinates" xlink:type="simple">0°41'9.26"S, 77°35'54.93"W</named-content>, 1250 m), collected on 26 July 2012 by J. D. Camper; <named-content xmlns:xlink="http://www.w3.org/1999/xlink" content-type="dwc:institutional_code" xlink:type="simple">QCAZ</named-content> 11070 adult female from Reserva Ecológica Antisana, sector Cocodrilos, Cocodrilos-Tena road (<named-content xmlns:xlink="http://www.w3.org/1999/xlink" content-type="dwc:verbatimCoordinates" xlink:type="simple">0°39'42.50"S, 77°47'29.20"W</named-content>, 1656 m), collected on 24 November 2010 by F. Velásquez-Alomoto. Provincia Pastaza: <named-content xmlns:xlink="http://www.w3.org/1999/xlink" content-type="dwc:institutional_code" xlink:type="simple">QCAZ</named-content> 13585, adult male from Comunidad Zarentza, Parque Nacional Llanganates (<named-content xmlns:xlink="http://www.w3.org/1999/xlink" content-type="dwc:verbatimCoordinates" xlink:type="simple">1°21'45.47"S, 78°3'29.52"W</named-content>, 1350 m), collected on 18 February 2015 by D. Rivadeneira, F. Mora, J. C. Sánchez, D. Velalcazar, D. Nuñez and J. Pinto; <named-content xmlns:xlink="http://www.w3.org/1999/xlink" content-type="dwc:institutional_code" xlink:type="simple">QCAZ</named-content> 13586, adult female from Comunidad Zarentza, Parque Nacional Llanganates (<named-content xmlns:xlink="http://www.w3.org/1999/xlink" content-type="dwc:verbatimCoordinates" xlink:type="simple">1°21'45.25"S, 78°3'28.22"W</named-content>, 1391 m), collected on 27 February 2015 by D. Rivadeneira, F. Mora, J. C. Sánchez, D. Velalcázar, D. Nuñez and J. Pinto.</p></tp:treatment-sec><tp:treatment-sec sec-type="Diagnosis"><title>Diagnosis.</title><p><italic><tp:taxon-name><tp:taxon-name-part taxon-name-part-type="genus">Synophis</tp:taxon-name-part> <tp:taxon-name-part taxon-name-part-type="species">bogerti</tp:taxon-name-part></tp:taxon-name></italic> can be distinguished from other species of <italic><tp:taxon-name><tp:taxon-name-part taxon-name-part-type="genus">Synophis</tp:taxon-name-part></tp:taxon-name></italic> by having a semicapitate, bilobed hemipenis with a large lateral spine at the base of the hemipenial body (Fig. <xref ref-type="fig" rid="F3">3</xref>); 19 longitudinal rows of dorsals at midbody; strongly keeled dorsals except for first row, which is weakly keeled (at least posteriorly); and 154–163 ventrals in males, 161–168 in females. Scutellational characters of all recognized species of <italic><tp:taxon-name><tp:taxon-name-part taxon-name-part-type="genus">Synophis</tp:taxon-name-part></tp:taxon-name></italic> are presented in Table <xref ref-type="table" rid="T3">3</xref>.</p><fig id="F3" position="float" orientation="portrait"><label>Figure 3.</label><caption><p>Right hemipenis of <italic><tp:taxon-name><tp:taxon-name-part taxon-name-part-type="genus">Synophis</tp:taxon-name-part> <tp:taxon-name-part taxon-name-part-type="species">bogerti</tp:taxon-name-part></tp:taxon-name></italic> sp. n. (<named-content xmlns:xlink="http://www.w3.org/1999/xlink" content-type="dwc:institutional_code" xlink:type="simple">QCAZ</named-content> 12791, holotype). Distal end in sulcal (upper left) and asulcal (upper right) views; body in sulcal (lower left) and asulcal (lower right) views. Scale bar = 1 mm. Photographs by Denisse Galarza.</p></caption><graphic xmlns:xlink="http://www.w3.org/1999/xlink" xlink:href="zookeys-546-153-g003.jpg" position="float" orientation="portrait" xlink:type="simple" id="oo_69975.jpg"/></fig><table-wrap id="T3" position="float" orientation="portrait"><label>Table 3.</label><caption><p>Summary of morphological characters and measurements (mm) of seven species of <italic><tp:taxon-name><tp:taxon-name-part taxon-name-part-type="genus">Synophis</tp:taxon-name-part></tp:taxon-name></italic>. Range (first line), and mean ± standard deviation (second line) are given for quantitative characters if available.</p></caption><table id="TID0ED1BG" rules="all"><tbody><tr><th rowspan="1" colspan="1">Characters</th><th rowspan="1" colspan="1"><italic><tp:taxon-name><tp:taxon-name-part taxon-name-part-type="genus">Synophis</tp:taxon-name-part> <tp:taxon-name-part taxon-name-part-type="species">bicolor</tp:taxon-name-part></tp:taxon-name></italic><break/> N = 2<xref ref-type="table-fn" rid="TN3"><sup>1</sup></xref></th><th rowspan="1" colspan="1"><italic><tp:taxon-name><tp:taxon-name-part taxon-name-part-type="genus">Synophis</tp:taxon-name-part> <tp:taxon-name-part taxon-name-part-type="species">bogerti</tp:taxon-name-part></tp:taxon-name></italic> sp. n.<break/> N =7</th><th rowspan="1" colspan="1"><italic><tp:taxon-name><tp:taxon-name-part taxon-name-part-type="genus">Synophis</tp:taxon-name-part> <tp:taxon-name-part taxon-name-part-type="species">calamitus</tp:taxon-name-part></tp:taxon-name></italic><break/> N = 10<xref ref-type="table-fn" rid="TN4"><sup>2</sup></xref></th><th rowspan="1" colspan="1"><italic><tp:taxon-name><tp:taxon-name-part taxon-name-part-type="genus">Synophis</tp:taxon-name-part> <tp:taxon-name-part taxon-name-part-type="species">insulomontanus</tp:taxon-name-part></tp:taxon-name></italic> sp. n.<break/> N = 4</th><th rowspan="1" colspan="1"><italic><tp:taxon-name><tp:taxon-name-part taxon-name-part-type="genus">Synophis</tp:taxon-name-part> <tp:taxon-name-part taxon-name-part-type="species">lasallei</tp:taxon-name-part></tp:taxon-name></italic><break/> N = 16<xref ref-type="table-fn" rid="TN5"><sup>3</sup></xref></th><th rowspan="1" colspan="1"><italic><tp:taxon-name><tp:taxon-name-part taxon-name-part-type="genus">Synophis</tp:taxon-name-part> <tp:taxon-name-part taxon-name-part-type="species">plectovertebralis</tp:taxon-name-part></tp:taxon-name></italic><break/> N = 2<xref ref-type="table-fn" rid="TN6"><sup>4</sup></xref></th><th rowspan="1" colspan="1"><italic><tp:taxon-name><tp:taxon-name-part taxon-name-part-type="genus">Synophis</tp:taxon-name-part> <tp:taxon-name-part taxon-name-part-type="species">zamora</tp:taxon-name-part></tp:taxon-name></italic> sp. n.<break/> N = 4</th></tr><tr><td rowspan="1" colspan="1">Dorsal scales at midbody</td><td rowspan="1" colspan="1">19</td><td rowspan="1" colspan="1">19</td><td rowspan="1" colspan="1">19</td><td rowspan="1" colspan="1">19</td><td rowspan="1" colspan="1">21-23</td><td rowspan="1" colspan="1">19</td><td rowspan="1" colspan="1">19</td></tr><tr><td rowspan="1" colspan="1">Dorsal scales relief (except 1st row)</td><td rowspan="1" colspan="1">Weakly keeled</td><td rowspan="1" colspan="1">Strongly keeled</td><td rowspan="1" colspan="1">Weakly keeled</td><td rowspan="1" colspan="1">Strongly keeled</td><td rowspan="1" colspan="1">Strongly keeled</td><td rowspan="1" colspan="1">Smooth (rows 2-6) and weakly keeled</td><td rowspan="1" colspan="1">Strongly keeled</td></tr><tr><td rowspan="1" colspan="1">Relief of first row of dorsals</td><td rowspan="1" colspan="1">Smooth</td><td rowspan="1" colspan="1">Weakly keeled</td><td rowspan="1" colspan="1">Smooth</td><td rowspan="1" colspan="1">Keeled</td><td rowspan="1" colspan="1">Keeled</td><td rowspan="1" colspan="1">Smooth</td><td rowspan="1" colspan="1">Weakly keeled</td></tr><tr><td rowspan="1" colspan="1">Postoculars</td><td rowspan="1" colspan="1">2</td><td rowspan="1" colspan="1">2</td><td rowspan="1" colspan="1">1-2</td><td rowspan="1" colspan="1">2</td><td rowspan="1" colspan="1">2</td><td rowspan="1" colspan="1">-</td><td rowspan="1" colspan="1">2</td></tr><tr><td rowspan="1" colspan="1">Internasals</td><td rowspan="1" colspan="1">-</td><td rowspan="1" colspan="1">In contact</td><td rowspan="1" colspan="1">In contact/not in contact</td><td rowspan="1" colspan="1">In contact</td><td rowspan="1" colspan="1">In contact</td><td rowspan="1" colspan="1">In contact</td><td rowspan="1" colspan="1">In contact</td></tr><tr><td rowspan="1" colspan="1">Supralabials</td><td rowspan="1" colspan="1">8</td><td rowspan="1" colspan="1">8</td><td rowspan="1" colspan="1">7-8</td><td rowspan="1" colspan="1">8-9</td><td rowspan="1" colspan="1">7-9</td><td rowspan="1" colspan="1">7-8</td><td rowspan="1" colspan="1">8-9</td></tr><tr><td rowspan="1" colspan="1">Infralabials</td><td rowspan="1" colspan="1">9-11</td><td rowspan="1" colspan="1">10-11</td><td rowspan="1" colspan="1">8-10</td><td rowspan="1" colspan="1">10-11</td><td rowspan="1" colspan="1">10-11</td><td rowspan="1" colspan="1">7-9</td><td rowspan="1" colspan="1">9-10</td></tr><tr><td rowspan="1" colspan="1">Ventrals in males</td><td rowspan="1" colspan="1">184</td><td rowspan="1" colspan="1">154-163<break/> 158.25±3.77</td><td rowspan="1" colspan="1">157-165<break/> 161.4±2.97</td><td rowspan="1" colspan="1">151-152<break/> 151.5±0.71</td><td rowspan="1" colspan="1">-</td><td rowspan="1" colspan="1">144</td><td rowspan="1" colspan="1">147-153<break/> 150.75±2.63</td></tr><tr><td rowspan="1" colspan="1">Ventrals in females</td><td rowspan="1" colspan="1">-</td><td rowspan="1" colspan="1">161-168<break/> 164±3.6</td><td rowspan="1" colspan="1">160-166<break/> 162.88±2.23</td><td rowspan="1" colspan="1">147-149<break/> 148±1.41</td><td rowspan="1" colspan="1">-</td><td rowspan="1" colspan="1">147</td><td rowspan="1" colspan="1">-</td></tr><tr><td rowspan="1" colspan="1">Ventrals (sex undetermined)</td><td rowspan="1" colspan="1">180</td><td rowspan="1" colspan="1">-</td><td rowspan="1" colspan="1">-</td><td rowspan="1" colspan="1">-</td><td rowspan="1" colspan="1">144-158</td><td rowspan="1" colspan="1">-</td><td rowspan="1" colspan="1">-</td></tr><tr><td rowspan="1" colspan="1">Subcaudals in males</td><td rowspan="1" colspan="1">127</td><td rowspan="1" colspan="1">101-115<break/> 109.75±6.4</td><td rowspan="1" colspan="1">107-120<break/> 113±6.06</td><td rowspan="1" colspan="1">108-109<break/> 108.5±0.71</td><td rowspan="1" colspan="1">-</td><td rowspan="1" colspan="1">91</td><td rowspan="1" colspan="1">103-111<break/> 108.25±3.59</td></tr><tr><td rowspan="1" colspan="1">Subcaudals in females</td><td rowspan="1" colspan="1">-</td><td rowspan="1" colspan="1">98-111<break/> 105±6.56</td><td rowspan="1" colspan="1">106-113<break/> 109.67±2.42</td><td rowspan="1" colspan="1">103</td><td rowspan="1" colspan="1">-</td><td rowspan="1" colspan="1">79</td><td rowspan="1" colspan="1">-</td></tr><tr><td rowspan="1" colspan="1">Subcaudals (sex undetermined)</td><td rowspan="1" colspan="1">136</td><td rowspan="1" colspan="1"/><td rowspan="1" colspan="1"/><td rowspan="1" colspan="1">-</td><td rowspan="1" colspan="1">101-125</td><td rowspan="1" colspan="1">-</td><td rowspan="1" colspan="1"/></tr><tr><td rowspan="1" colspan="1">Maximum total length in males (<abbrev xmlns:xlink="http://www.w3.org/1999/xlink" xlink:title="Snout-vent length" xlink:type="simple">SVL</abbrev>)</td><td rowspan="1" colspan="1">617 (407)</td><td rowspan="1" colspan="1">641 (422)</td><td rowspan="1" colspan="1">790 (507)</td><td rowspan="1" colspan="1">541.6 (349.8)</td><td rowspan="1" colspan="1">-</td><td rowspan="1" colspan="1">212 (100)<xref ref-type="table-fn" rid="TN7"><sup>5</sup></xref></td><td rowspan="1" colspan="1">546 (359)</td></tr><tr><td rowspan="1" colspan="1">Maximum total length in females (<abbrev xmlns:xlink="http://www.w3.org/1999/xlink" xlink:title="Snout-vent length" xlink:type="simple">SVL</abbrev>)</td><td rowspan="1" colspan="1">-<break/> -</td><td rowspan="1" colspan="1">603 (419)</td><td rowspan="1" colspan="1">756 (496)</td><td rowspan="1" colspan="1">467.9 (379.7)</td><td rowspan="1" colspan="1">-</td><td rowspan="1" colspan="1">272 (195.5)<xref ref-type="table-fn" rid="TN7"><sup>5</sup></xref></td><td rowspan="1" colspan="1">-</td></tr></tbody></table><table-wrap-foot><fn id="TN3"><label>1</label><p>Data from <xref ref-type="bibr" rid="B19">Peracca (1896)</xref> and <xref ref-type="bibr" rid="B15">Nicéforo-María (1970)</xref>;</p></fn><fn id="TN4"><label>2</label><p>Type specimen data from <xref ref-type="bibr" rid="B11">Hillis (1990)</xref>;</p></fn><fn id="TN5"><label>3</label><p>Data from <xref ref-type="bibr" rid="B11">Hillis (1990)</xref>;</p></fn><fn id="TN6"><label>4</label><p>Data from <xref ref-type="bibr" rid="B23">Sheil and Grant (2001)</xref>;</p></fn><fn id="TN7"><label>5</label><p>Juvenile.</p></fn></table-wrap-foot></table-wrap></tp:treatment-sec><tp:treatment-sec sec-type="Description of the holotype"><title>Description of the holotype.</title><p>Adult male (Figs <xref ref-type="fig" rid="F1">1</xref>, <xref ref-type="fig" rid="F2">2</xref>), <abbrev xmlns:xlink="http://www.w3.org/1999/xlink" xlink:title="Snout-vent length" xlink:type="simple">SVL</abbrev> 367 mm; tail length 184 mm; eye diameter 1.17 mm; pupil round; head width 6.32 mm at level of supralabial 6; and head length 11.7 mm from snout to posterior margin of jaw; width at midbody 5.19 mm; head distinct from neck.</p><p>Prefrontals fused in a rectangular scale, wider than long; frontal single, with an incomplete suture from anterior margin to the middle of the scale, heptagonal, slightly wider than long; parietals large, paired, longer than wide; loreal trapezoidal, almost two times longer than high; preocular single, bordering anterior margin of orbit; supraocular single, bordering dorsal margin of orbit; temporals 1+2; anterior temporal more than two times longer than high; posterior temporals two times longer than high, approximately one half the length of anterior temporal; internasals in contact medially, distinctly wider than long; nasals not in contact; rostral visible from above, concave, nearly two times wider than long, in contact with first supralabials, nasals, and internasals; mental triangular, in contact with first pair of infralabials; infralabials 10/11; supralabials 8/8 (fourth and fifth entering orbit on both sides); anterior genials three times longer than wide, bordered laterally by infralabials 1-5 on right side, 1-6 on left side; posterior genials two times longer than wide, in contact anteromedially and separated by two gulars posteriorly, and bordered laterally by infralabials 5-6 on right side and 6-7 on left side; dorsal scale rows 19-19-17, first dorsal row weakly keeled from ventral 118, other rows strongly keeled; anal single; ventrals 163; subcaudals 115, paired.</p><!--PageBreak--><!--PageBreak--><!--PageBreak--></tp:treatment-sec><tp:treatment-sec sec-type="Hemipenial morphology"><title>Hemipenial morphology.</title><p>The following description is based on the right hemipenis of the holotype (Fig. <xref ref-type="fig" rid="F3">3</xref>; <named-content xmlns:xlink="http://www.w3.org/1999/xlink" content-type="dwc:institutional_code" xlink:type="simple">QCAZ</named-content> 12791). The fully everted and maximally expanded organ is bilobed, semicalyculate, semicapitate, and extends to the sixth subcaudal. Capitular grooves are on the asulcate side; capitula are ornamented with calcified papillae, larger on the asulcate side. Numerous larger papillae meet on the asulcate side of the lobular crotch. <!--PageBreak-->On the sulcate side, the capitula extend along the sides of the branches of the sulcus spermaticus, far down the hemipenial body. The sulcus spermaticus bifurcates on the proximal half of the body and its branches extend centrolineally to the tip of each lobe. The hemipenial body is ornamented with large calcified spines, except on the medial region of the asulcate side, where the spines are small. The spines increase in length towards the base of the hemipenial body, with one spine on the left side (sulcate view) being considerably longer than the others. The base of the hemipenial body bears much smaller and scattered spines.</p></tp:treatment-sec><tp:treatment-sec sec-type="Color in preservative of the holotype"><title>Color in preservative of the holotype</title><p>(Figs <xref ref-type="fig" rid="F1">1</xref>, <xref ref-type="fig" rid="F2">2</xref>). Dorsal surface of head, body and tail uniformly dark grey; skin among scales on flanks cream, visible on anterior half of body; ventrals mostly cream on anterior end of body (ventrals 1-10), becoming progressively pigmented with light grey posteriorly except on their margins; anal plate cream medially and grey laterally; subcaudals with cream margins and same tone of grey as posterior ventrals; sides of head same tone of grey as dorsal surface, except for labials, which are mostly cream ventrally; chin cream with light grey anterior margin (most of mental and first three pairs of infralabials).</p></tp:treatment-sec><tp:treatment-sec sec-type="Variation"><title>Variation.</title><p>Intraspecific variation in scale counts and measurements in <italic><tp:taxon-name><tp:taxon-name-part taxon-name-part-type="genus">Synophis</tp:taxon-name-part> <tp:taxon-name-part taxon-name-part-type="species">bogerti</tp:taxon-name-part></tp:taxon-name></italic> is presented in Table <xref ref-type="table" rid="T3">3</xref>. Keeling on the first row of dorsals starts on ventrals 5, 10, 87, 98 and 114 in paratypes <named-content xmlns:xlink="http://www.w3.org/1999/xlink" content-type="dwc:institutional_code" xlink:type="simple">QCAZ</named-content> 5072, 13323, 3511, 13585 and 11070, respectively. Besides the holotype, male paratype <named-content xmlns:xlink="http://www.w3.org/1999/xlink" content-type="dwc:institutional_code" xlink:type="simple">QCAZ</named-content> 5072 is the only specimen with <!--PageBreak-->an incomplete medial suture on the frontal scale. This condition was also reported and illustrated by <xref ref-type="bibr" rid="B4">Bogert (1964)</xref> in a specimen (<named-content xmlns:xlink="http://www.w3.org/1999/xlink" content-type="dwc:institutional_code" xlink:type="simple">UMMZ</named-content> 91550) from eastern Ecuador, referred by him as <italic><tp:taxon-name><tp:taxon-name-part taxon-name-part-type="genus">Synophis</tp:taxon-name-part> <tp:taxon-name-part taxon-name-part-type="species">bicolor</tp:taxon-name-part></tp:taxon-name></italic> and recognized by us as <italic><tp:taxon-name><tp:taxon-name-part taxon-name-part-type="genus">Synophis</tp:taxon-name-part> <tp:taxon-name-part taxon-name-part-type="species">bogerti</tp:taxon-name-part></tp:taxon-name></italic> (Fig. <xref ref-type="fig" rid="F4">4</xref>).</p><fig id="F4" position="float" orientation="portrait"><label>Figure 4.</label><caption><p>Head of specimen of <italic><tp:taxon-name><tp:taxon-name-part taxon-name-part-type="genus">Synophis</tp:taxon-name-part> <tp:taxon-name-part taxon-name-part-type="species">bogerti</tp:taxon-name-part></tp:taxon-name></italic> (<named-content xmlns:xlink="http://www.w3.org/1999/xlink" content-type="dwc:institutional_code" xlink:type="simple">UMMZ</named-content> 91550) illustrated by <xref ref-type="bibr" rid="B4">Bogert (1964)</xref> as <italic><tp:taxon-name><tp:taxon-name-part taxon-name-part-type="genus">Synophis</tp:taxon-name-part> <tp:taxon-name-part taxon-name-part-type="species">bicolor</tp:taxon-name-part></tp:taxon-name></italic> showing incomplete suture on frontal scale. Illustration taken from <xref ref-type="bibr" rid="B4">Bogert (1964)</xref>.</p></caption><graphic xmlns:xlink="http://www.w3.org/1999/xlink" xlink:href="zookeys-546-153-g004.jpg" position="float" orientation="portrait" xlink:type="simple" id="oo_69976.jpg"/></fig><fig id="F5" position="float" orientation="portrait"><label>Figure 5.</label><caption><p>Four species of <italic><tp:taxon-name><tp:taxon-name-part taxon-name-part-type="genus">Synophis</tp:taxon-name-part></tp:taxon-name></italic> from Ecuador and Peru: <italic><tp:taxon-name><tp:taxon-name-part taxon-name-part-type="genus">Synophis</tp:taxon-name-part> <tp:taxon-name-part taxon-name-part-type="species">calamitus</tp:taxon-name-part></tp:taxon-name></italic> (<named-content xmlns:xlink="http://www.w3.org/1999/xlink" content-type="dwc:institutional_code" xlink:type="simple">QCAZ</named-content> 11931, upper left); <italic><tp:taxon-name><tp:taxon-name-part taxon-name-part-type="genus">Synophis</tp:taxon-name-part> <tp:taxon-name-part taxon-name-part-type="species">bogerti</tp:taxon-name-part></tp:taxon-name></italic> sp. n. (<named-content xmlns:xlink="http://www.w3.org/1999/xlink" content-type="dwc:institutional_code" xlink:type="simple">QCAZ</named-content> 13586, upper right); <italic><tp:taxon-name><tp:taxon-name-part taxon-name-part-type="genus">Synophis</tp:taxon-name-part> <tp:taxon-name-part taxon-name-part-type="species">zamora</tp:taxon-name-part></tp:taxon-name></italic> sp. n. (<named-content xmlns:xlink="http://www.w3.org/1999/xlink" content-type="dwc:institutional_code" xlink:type="simple">QCAZ</named-content> 13854, lower left); <italic><tp:taxon-name><tp:taxon-name-part taxon-name-part-type="genus">Synophis</tp:taxon-name-part> <tp:taxon-name-part taxon-name-part-type="species">insulomontanus</tp:taxon-name-part></tp:taxon-name></italic> sp. n. (<named-content xmlns:xlink="http://www.w3.org/1999/xlink" content-type="dwc:institutional_code" xlink:type="simple">CORBIDI</named-content> 13940, lower right). Photographs by Diego Quirola, Omar Torres-Carvajal and Germán Chávez.</p></caption><graphic xmlns:xlink="http://www.w3.org/1999/xlink" xlink:href="zookeys-546-153-g005.jpg" position="float" orientation="portrait" xlink:type="simple" id="oo_69977.jpg"/></fig><!--PageBreak--></tp:treatment-sec><tp:treatment-sec sec-type="Distribution and natural history"><title>Distribution and natural history.</title><p><italic><tp:taxon-name><tp:taxon-name-part taxon-name-part-type="genus">Synophis</tp:taxon-name-part> <tp:taxon-name-part taxon-name-part-type="species">bogerti</tp:taxon-name-part></tp:taxon-name></italic> occurs along the Amazonian slopes of the Andes in central Ecuador at elevations between 1000–1750 m (Fig. <xref ref-type="fig" rid="F6">6</xref>). The type locality is part of Wildsumaco Wildlife Sanctuary, a 400 ha reserve consisting of primary and secondary forests in a matrix of agricultural land. Most localities where <italic><tp:taxon-name><tp:taxon-name-part taxon-name-part-type="genus">Synophis</tp:taxon-name-part> <tp:taxon-name-part taxon-name-part-type="species">bogerti</tp:taxon-name-part></tp:taxon-name></italic> was collected lie within protected areas including two large national parks (Llanganates and Sangay), indicating that at least some populations of this species are protected. All specimens were found active at night (20h45–00h00), mostly on the ground or on shrubs 0.5 m above ground.</p><fig id="F6" position="float" orientation="portrait"><label>Figure 6.</label><caption><p>Distribution of seven species of <italic><tp:taxon-name><tp:taxon-name-part taxon-name-part-type="genus">Synophis</tp:taxon-name-part></tp:taxon-name></italic> in South America. <italic><tp:taxon-name><tp:taxon-name-part taxon-name-part-type="genus">Synophis</tp:taxon-name-part> <tp:taxon-name-part taxon-name-part-type="species">bicolor</tp:taxon-name-part></tp:taxon-name></italic> (pentagons), <italic><tp:taxon-name><tp:taxon-name-part taxon-name-part-type="genus">Synophis</tp:taxon-name-part> <tp:taxon-name-part taxon-name-part-type="species">bogerti</tp:taxon-name-part></tp:taxon-name></italic> sp. n. (green triangles), <italic><tp:taxon-name><tp:taxon-name-part taxon-name-part-type="genus">Synophis</tp:taxon-name-part> <tp:taxon-name-part taxon-name-part-type="species">calamitus</tp:taxon-name-part></tp:taxon-name></italic> (circles), <italic><tp:taxon-name><tp:taxon-name-part taxon-name-part-type="genus">Synophis</tp:taxon-name-part> <tp:taxon-name-part taxon-name-part-type="species">insulomontanus</tp:taxon-name-part></tp:taxon-name></italic> sp. n. (red triangles), <italic><tp:taxon-name><tp:taxon-name-part taxon-name-part-type="genus">Synophis</tp:taxon-name-part> <tp:taxon-name-part taxon-name-part-type="species">lasallei</tp:taxon-name-part></tp:taxon-name></italic> (squares), <italic><tp:taxon-name><tp:taxon-name-part taxon-name-part-type="genus">Synophis</tp:taxon-name-part> <tp:taxon-name-part taxon-name-part-type="species">plectovertebralis</tp:taxon-name-part></tp:taxon-name></italic> (diamond), <italic><tp:taxon-name><tp:taxon-name-part taxon-name-part-type="genus">Synophis</tp:taxon-name-part> <tp:taxon-name-part taxon-name-part-type="species">zamora</tp:taxon-name-part></tp:taxon-name></italic> sp. n. (blue triangles). Grey circle corresponds to specimen <named-content xmlns:xlink="http://www.w3.org/1999/xlink" content-type="dwc:institutional_code" xlink:type="simple">QCAZ</named-content> 5847 from Carchi, Ecuador (see Discussion).</p></caption><graphic xmlns:xlink="http://www.w3.org/1999/xlink" xlink:href="zookeys-546-153-g006.jpg" position="float" orientation="portrait" xlink:type="simple" id="oo_69978.jpg"/></fig></tp:treatment-sec><tp:treatment-sec sec-type="Etymology"><title>Etymology.</title><p>The specific epithet <italic><tp:taxon-name><tp:taxon-name-part taxon-name-part-type="species">bogerti</tp:taxon-name-part></tp:taxon-name></italic> is a noun in the genitive case and is a patronym for Charles M. Bogert (1908–1992), an American herpetologist and former curator of the American Museum of Natural History. Among his many contributions, Bogert published a systematic revision of <italic><tp:taxon-name><tp:taxon-name-part taxon-name-part-type="genus">Diaphorolepis</tp:taxon-name-part></tp:taxon-name></italic> and <italic><tp:taxon-name><tp:taxon-name-part taxon-name-part-type="genus">Synophis</tp:taxon-name-part></tp:taxon-name></italic>, in which he recognized that “It is also possible, of course, that specimens tentatively referred to <italic><tp:taxon-name><tp:taxon-name-part taxon-name-part-type="genus">Synophis</tp:taxon-name-part> <tp:taxon-name-part taxon-name-part-type="species">bicolor</tp:taxon-name-part></tp:taxon-name></italic> are not actually conspecific” (<xref ref-type="bibr" rid="B4">Bogert 1964</xref>: 517). Specimens of “<italic><tp:taxon-name><tp:taxon-name-part taxon-name-part-type="genus">Synophis</tp:taxon-name-part> <tp:taxon-name-part taxon-name-part-type="species">bicolor</tp:taxon-name-part></tp:taxon-name></italic>” from eastern Ecuador examined by <xref ref-type="bibr" rid="B4">Bogert (1964)</xref> correspond to <italic><tp:taxon-name><tp:taxon-name-part taxon-name-part-type="genus">Synophis</tp:taxon-name-part> <tp:taxon-name-part taxon-name-part-type="species">bogerti</tp:taxon-name-part></tp:taxon-name></italic> sp. n.</p></tp:treatment-sec><ref-list><ref id="B4"><mixed-citation xmlns:xlink="http://www.w3.org/1999/xlink" xlink:type="simple"><person-group><name name-style="western"><surname>Bogert</surname><given-names>CM</given-names></name></person-group> (<year>1964</year>) <article-title>Snakes of the genera <italic><tp:taxon-name><tp:taxon-name-part taxon-name-part-type="genus">Diaphorolepis</tp:taxon-name-part></tp:taxon-name></italic> and <italic><tp:taxon-name><tp:taxon-name-part taxon-name-part-type="genus">Synophis</tp:taxon-name-part></tp:taxon-name></italic> and the colubrid subfamily <tp:taxon-name><tp:taxon-name-part taxon-name-part-type="subfamily">Xenoderminae</tp:taxon-name-part></tp:taxon-name> (<tp:taxon-name><tp:taxon-name-part taxon-name-part-type="class">Reptilia</tp:taxon-name-part></tp:taxon-name>, <tp:taxon-name><tp:taxon-name-part taxon-name-part-type="family">Colubridae</tp:taxon-name-part></tp:taxon-name>).</article-title> <source>Senckenbergiana Biologica</source> <volume>45</volume>: <fpage>509</fpage>–<lpage>531</lpage>. </mixed-citation></ref><ref id="B19"><mixed-citation xmlns:xlink="http://www.w3.org/1999/xlink" xlink:type="simple"><person-group><name name-style="western"><surname>Peracca</surname><given-names>MG</given-names></name></person-group> (<year>1896</year>) <article-title>Nuovo genere di Colubride aglifo dell’America meridionale.</article-title> <source>Bollettino dei Musei di Zoologia ed Anatomia comparata della R Università di Torino</source> <volume>11</volume>: <fpage>1</fpage>–<lpage>2</lpage>. </mixed-citation></ref><ref id="B15"><mixed-citation xmlns:xlink="http://www.w3.org/1999/xlink" xlink:type="simple"><person-group><name name-style="western"><surname>Nicéforo-María</surname><given-names>H</given-names></name></person-group> (<year>1970</year>) <article-title>Contribución al conocimiento de los ofidios de Colombia.</article-title> <source>Revista de la Academia Colombiana de Ciencias</source> <volume>210</volume>: <fpage>1</fpage>–<lpage>6</lpage>. </mixed-citation></ref><ref id="B11"><mixed-citation xmlns:xlink="http://www.w3.org/1999/xlink" xlink:type="simple"><person-group><name name-style="western"><surname>Hillis</surname><given-names>DM</given-names></name></person-group> (<year>1990</year>) <article-title>A new species of xenodontinae colubrid snake of the genus <italic><tp:taxon-name><tp:taxon-name-part taxon-name-part-type="genus">Synophis</tp:taxon-name-part></tp:taxon-name></italic> from Ecuador and the phylogeny of the genera <italic><tp:taxon-name><tp:taxon-name-part taxon-name-part-type="genus">Synophis</tp:taxon-name-part></tp:taxon-name></italic> and <italic><tp:taxon-name><tp:taxon-name-part taxon-name-part-type="genus">Emmochliophis</tp:taxon-name-part></tp:taxon-name></italic>.</article-title> <source>Ocassional Papers of the Museum of Natural History, the University of Kansas</source> <volume>135</volume>: <fpage>1</fpage>–<lpage>9</lpage>. </mixed-citation></ref><ref id="B23"><mixed-citation xmlns:xlink="http://www.w3.org/1999/xlink" xlink:type="simple"><person-group><name name-style="western"><surname>Sheil</surname><given-names>CA</given-names></name><name name-style="western"><surname>Grant</surname><given-names>T</given-names></name></person-group> (<year>2001</year>) <article-title>A new species of colubrid snake (<italic><tp:taxon-name><tp:taxon-name-part taxon-name-part-type="genus">Synophis</tp:taxon-name-part></tp:taxon-name></italic>) from western Colombia.</article-title> <source>Journal of Herpetology</source> <volume>35</volume>: <fpage>204</fpage>–<lpage>209</lpage>. doi: <ext-link xlink:type="simple" ext-link-type="doi" xlink:href="10.2307/1566109">10.2307/1566109</ext-link> </mixed-citation></ref></ref-list></tp:taxon-treatment>
