# Supplementary material for: Description and phylogeny of three new species of Synophis (Colubridae, Dipsadinae) from the tropical Andes in Ecuador and Peru
Source: Zookeys. 2015 Dec 16;(546):153–79. doi: 10.3897/zookeys.546.6533 (PMC4714351; doi:10.3897/zookeys.546.6533)
Supplement: XML Treatment for Synophis zamora [file zookeys.546.6533-treatment2.xml]

<!DOCTYPE tp:taxon-treatment
  PUBLIC "-//TaxonX//DTD Taxonomic Treatment Publishing DTD v0 20100105//EN" "tax-treatment-NSO.dtd">
<tp:taxon-treatment xmlns:tp="http://www.plazi.org/taxpub"><tp:treatment-meta><kwd-group><label>Taxon classification</label><kwd><named-content content-type="kingdom">Animalia</named-content></kwd><kwd><named-content content-type="order">Squamata</named-content></kwd><kwd><named-content content-type="family">Colubridae</named-content></kwd></kwd-group><mixed-citation publication-type="journal"><person-group><name><surname>Torres-Carvajal</surname><given-names>Omar</given-names></name><name><surname>Echevarría</surname><given-names>Lourdes Y.</given-names></name><name><surname>Venegas</surname><given-names>Pablo J.</given-names></name><name><surname>Germán Chávez</surname><given-names/></name><name><surname>Camper</surname><given-names>Jeffrey D.</given-names></name></person-group><article-title>Description and phylogeny of three new species of <italic><tp:taxon-name><tp:taxon-name-part taxon-name-part-type="genus">Synophis</tp:taxon-name-part></tp:taxon-name></italic> (<tp:taxon-name><tp:taxon-name-part taxon-name-part-type="family">Colubridae</tp:taxon-name-part></tp:taxon-name>, <tp:taxon-name><tp:taxon-name-part taxon-name-part-type="subfamily">Dipsadinae</tp:taxon-name-part></tp:taxon-name>) from the tropical Andes in Ecuador and Peru</article-title><source>Zookeys</source><day>16</day><month>12</month><year>2015</year><volume>2015</volume><issue>546</issue><fpage>153</fpage><lpage>179</lpage><pub-id pub-id-type="doi">10.3897/zookeys.546.6533</pub-id></mixed-citation></tp:treatment-meta><tp:nomenclature><tp:taxon-name>
                        <tp:taxon-name-part taxon-name-part-type="genus">Synophis</tp:taxon-name-part>
                        <tp:taxon-name-part taxon-name-part-type="species">zamora</tp:taxon-name-part>
                    <object-id xmlns:xlink="http://www.w3.org/1999/xlink" content-type="zoobank" xlink:type="simple">http://zoobank.org/CAC93737-0629-4405-9E30-F1BDA841A39C</object-id></tp:taxon-name><tp:taxon-status xmlns:xlink="http://www.w3.org/1999/xlink" xlink:type="simple">sp. n.</tp:taxon-status><tp:nomenclature-citation-list><tp:nomenclature-citation><tp:taxon-name>
                        <tp:taxon-name-part taxon-name-part-type="genus">Synophis</tp:taxon-name-part>
                        <tp:taxon-name-part taxon-name-part-type="species">zamora</tp:taxon-name-part>
                    <object-id xmlns:xlink="http://www.w3.org/1999/xlink" content-type="zoobank" xlink:type="simple">http://zoobank.org/CAC93737-0629-4405-9E30-F1BDA841A39C</object-id></tp:taxon-name><comment>Proposed standard English name: Zamoran fishing snakes</comment></tp:nomenclature-citation><tp:nomenclature-citation><tp:taxon-name>
                        <tp:taxon-name-part taxon-name-part-type="genus">Synophis</tp:taxon-name-part>
                        <tp:taxon-name-part taxon-name-part-type="species">zamora</tp:taxon-name-part>
                    <object-id xmlns:xlink="http://www.w3.org/1999/xlink" content-type="zoobank" xlink:type="simple">http://zoobank.org/CAC93737-0629-4405-9E30-F1BDA841A39C</object-id></tp:taxon-name><comment>Proposed standard Spanish name: Serpientes pescadoras de Zamora</comment></tp:nomenclature-citation></tp:nomenclature-citation-list><!--PageBreak--><!--PageBreak--></tp:nomenclature><tp:treatment-sec sec-type="Holotype"><title>Holotype.</title><p>Ecuador: Provincia Zamora Chinchipe: <named-content xmlns:xlink="http://www.w3.org/1999/xlink" content-type="dwc:institutional_code" xlink:type="simple">QCAZ</named-content> 9174 (Figs <xref ref-type="fig" rid="F7">7</xref>, <xref ref-type="fig" rid="F8">8</xref>), adult male from Las Orquídeas, 4 km from río Nangaritza (<named-content xmlns:xlink="http://www.w3.org/1999/xlink" content-type="dwc:verbatimCoordinates" xlink:type="simple">4°15'47.52"S, 78°41'27.93"W</named-content>, 1843 m), collected on 19 April 2009 by E. E. Tapia, J. Loe Deichmann and A. F. Jiménez.</p><fig id="F7" position="float" orientation="portrait"><label>Figure 7.</label><caption><p>Holotype (<named-content xmlns:xlink="http://www.w3.org/1999/xlink" content-type="dwc:institutional_code" xlink:type="simple">QCAZ</named-content> 9174, adult male, <abbrev xmlns:xlink="http://www.w3.org/1999/xlink" xlink:title="Snout-vent length" xlink:type="simple">SVL</abbrev> = 349 mm) of <italic><tp:taxon-name><tp:taxon-name-part taxon-name-part-type="genus">Synophis</tp:taxon-name-part> <tp:taxon-name-part taxon-name-part-type="species">zamora</tp:taxon-name-part></tp:taxon-name></italic> sp. n. in dorsal (left) and ventral (right) views. Photographs by Omar Torres-Carvajal.</p></caption><graphic xmlns:xlink="http://www.w3.org/1999/xlink" xlink:href="zookeys-546-153-g007.jpg" position="float" orientation="portrait" xlink:type="simple" id="oo_69979.jpg"/></fig><fig id="F8" position="float" orientation="portrait"><label>Figure 8.</label><caption><p>Head of holotype of <italic><tp:taxon-name><tp:taxon-name-part taxon-name-part-type="genus">Synophis</tp:taxon-name-part> <tp:taxon-name-part taxon-name-part-type="species">zamora</tp:taxon-name-part></tp:taxon-name></italic> sp. n. (<named-content xmlns:xlink="http://www.w3.org/1999/xlink" content-type="dwc:institutional_code" xlink:type="simple">QCAZ</named-content> 9174) in dorsal (top), lateral (middle) and ventral (bottom) views. Photographs by Omar Torres-Carvajal.</p></caption><graphic xmlns:xlink="http://www.w3.org/1999/xlink" xlink:href="zookeys-546-153-g008.jpg" position="float" orientation="portrait" xlink:type="simple" id="oo_69980.jpg"/></fig></tp:treatment-sec><tp:treatment-sec sec-type="Paratypes"><title>Paratypes.</title><p>Ecuador: Provincia Zamora Chinchipe: <named-content xmlns:xlink="http://www.w3.org/1999/xlink" content-type="dwc:institutional_code" xlink:type="simple">QCAZ</named-content> 9175, adult male, same locality data as holotype; <named-content xmlns:xlink="http://www.w3.org/1999/xlink" content-type="dwc:institutional_code" xlink:type="simple">QCAZ</named-content> 12773, adult male from Reserva Numbami, 18 km on road Zamora-Romerillos bajo (<named-content xmlns:xlink="http://www.w3.org/1999/xlink" content-type="dwc:verbatimCoordinates" xlink:type="simple">4°10'24.64"S, 78°57'29.63"W</named-content>, 1552 m), collected on 09 July 2014 by S. R. Ron, D. A. Paucar, P.J. Venegas, D. Almeida, D. Velalcázar, M. J. Navarrete, S. Arroyo, N. Páez and Z. Lange; <named-content xmlns:xlink="http://www.w3.org/1999/xlink" content-type="dwc:institutional_code" xlink:type="simple">QCAZ</named-content> 13854, adult male from Bombuscaro (<named-content xmlns:xlink="http://www.w3.org/1999/xlink" content-type="dwc:verbatimCoordinates" xlink:type="simple">4°6'42.98"S, 78°58'21.22"W</named-content>, 1543 m), Podocarpus National Park, collected on 2 March 2015 by D. Rivadeneira, F. Mora, J. C. Sánchez, D. Velalcázar, D. Núñez, J. Pinto, K. Cruz and Luis T.</p></tp:treatment-sec><tp:treatment-sec sec-type="Diagnosis"><title>Diagnosis.</title><p><italic><tp:taxon-name><tp:taxon-name-part taxon-name-part-type="genus">Synophis</tp:taxon-name-part> <tp:taxon-name-part taxon-name-part-type="species">zamora</tp:taxon-name-part></tp:taxon-name></italic> can be distinguished from other species of <italic><tp:taxon-name><tp:taxon-name-part taxon-name-part-type="genus">Synophis</tp:taxon-name-part></tp:taxon-name></italic> by having a noncapitate, bilobed hemipenis with a large lateral spine at the base of the hemipenial body (Fig. <xref ref-type="fig" rid="F9">9</xref>); 19 longitudinal rows of dorsals at midbody; strongly keeled dorsals except for first row, which is weakly keeled (at least posteriorly); and 147–153 ventrals in males. Scutellational characters of all recognized species of <italic><tp:taxon-name><tp:taxon-name-part taxon-name-part-type="genus">Synophis</tp:taxon-name-part></tp:taxon-name></italic> are presented in Table <xref ref-type="table" rid="T3">3</xref>.</p><fig id="F9" position="float" orientation="portrait"><label>Figure 9.</label><caption><p>Right hemipenis of <italic><tp:taxon-name><tp:taxon-name-part taxon-name-part-type="genus">Synophis</tp:taxon-name-part> <tp:taxon-name-part taxon-name-part-type="species">zamora</tp:taxon-name-part></tp:taxon-name></italic> sp. n. (<named-content xmlns:xlink="http://www.w3.org/1999/xlink" content-type="dwc:institutional_code" xlink:type="simple">QCAZ</named-content> 9174, holotype). Distal end in sulcal (upper left) and asulcal (upper right) views; body in sulcal (lower left) and asulcal (lower right) views. Scale bar = 1 mm. Photographs by Denisse Galarza.</p></caption><graphic xmlns:xlink="http://www.w3.org/1999/xlink" xlink:href="zookeys-546-153-g009.jpg" position="float" orientation="portrait" xlink:type="simple" id="oo_69981.jpg"/></fig></tp:treatment-sec><tp:treatment-sec sec-type="Description of the holotype"><title>Description of the holotype.</title><p>Adult male (Figs <xref ref-type="fig" rid="F7">7</xref>, <xref ref-type="fig" rid="F8">8</xref>); <abbrev xmlns:xlink="http://www.w3.org/1999/xlink" xlink:title="Snout-vent length" xlink:type="simple">SVL</abbrev> 349 mm; tail length 185 mm; eye diameter 1.34 mm; pupil round; head width 5.15 mm at level of supralabials 6 and 7; head length 11.05 mm from snout to posterior margin of jaw; width at midbody 5.06 mm; head distinct from neck.</p><!--PageBreak--><p>Prefrontals fused in a rectangular scale, wider than long; frontal single, heptagonal, slightly wider than long; parietals large, paired, longer than wide; loreal trapezoidal, two times longer than high; preocular single, bordering anterior margin of orbit; supraocular single, bordering dorsal margin of orbit; temporals 1+2; anterior temporal more than two times longer than high; posterior temporals longer than high, approximately one half the length of anterior temporal; internasals in contact medially, distinctly wider than long; nasals not in contact; rostral visible from above, concave, two times wider than long, in contact with first supralabials, nasals, and internasals; mental triangular, in contact with first pair of infralabials; infralabials 10/10; supralabials 9/9 (fourth, fifth and sixth entering orbit on both sides); anterior genials almost three times longer than wide, bordered laterally by infralabials 1-5; posterior genials three times longer than wide, in contact anteromedially and separated by three gulars posteriorly, and bordered laterally by infralabials 5-6; dorsal scale rows 19-19-17, first row weakly keeled from 15<sup>th</sup> ventral, other rows strongly keeled; anal single; ventrals 147; subcaudals 103, paired.</p></tp:treatment-sec><tp:treatment-sec sec-type="Hemipenial morphology"><title>Hemipenial morphology.</title><p>The following description is based on the right hemipenis of the holotype (Fig. <xref ref-type="fig" rid="F9">9</xref>; <named-content xmlns:xlink="http://www.w3.org/1999/xlink" content-type="dwc:institutional_code" xlink:type="simple">QCAZ</named-content> 9174). The fully everted and maximally expanded organ is bilobed, semicalyculate, noncapitate, and extends to the sixth subcaudal. Each lobe is ornamented with small calcified papillae, slightly larger on the asulcate and lateral sides and more scattered on the sulcate side. Some larger lobular papillae meet medially at the lobular crotch on the asulcate side. The sulcus spermaticus bifurcates on the proximal half of the body and its branches extend centrolineally to the tip of each lobe. The hemipenial body is ornamented with medium-sized calcified spines, except on the medial region of the asulcate side, where the spines are small. The spines increase in length towards the base of the <!--PageBreak-->hemipenial body, with one spine on the left side (sulcate view) being considerably longer than the others. The base of the hemipenial body bears much smaller and scattered spines.</p><!--PageBreak--><!--PageBreak--></tp:treatment-sec><tp:treatment-sec sec-type="Color in preservative of the holotype"><title>Color in preservative of the holotype</title><p>(Figs <xref ref-type="fig" rid="F7">7</xref>, <xref ref-type="fig" rid="F8">8</xref>). Dorsal surface of head, body and tail uniformly dark grey; skin among dorsal scales cream, visible on anterior half of body; ventrals cream on anterior end of body (ventrals 1-5), becoming progressively pigmented with light grey posteriorly except on their margins; anal plate cream posteriorly and grey anteriorly; subcaudals with cream margins and same tone of grey as posterior ventrals; sides of head same tone of grey as dorsal surface, except for labials, which are mostly cream; chin cream with light grey anterior margin (most of mental and first two pairs of infralabials).</p></tp:treatment-sec><tp:treatment-sec sec-type="Variation"><title>Variation.</title><p>Intraspecific variation in scale counts and measurements in <italic><tp:taxon-name><tp:taxon-name-part taxon-name-part-type="genus">Synophis</tp:taxon-name-part> <tp:taxon-name-part taxon-name-part-type="species">zamora</tp:taxon-name-part></tp:taxon-name></italic> is presented in Table <xref ref-type="table" rid="T3">3</xref>. Keeling on the first row of dorsals starts on ventrals 9, 10, and 105 in paratypes 9175, 13854, and 12773, respectively. No major differences were found between the hemipenis of the holotype and those of paratypes <named-content xmlns:xlink="http://www.w3.org/1999/xlink" content-type="dwc:institutional_code" xlink:type="simple">QCAZ</named-content> 12773 and 13854. Coloration in life (<named-content xmlns:xlink="http://www.w3.org/1999/xlink" content-type="dwc:institutional_code" xlink:type="simple">QCAZ</named-content> 13854; Fig. <xref ref-type="fig" rid="F5">5</xref>) is the same as that described for the holotype above, except that the cream color has a light yellow tint.</p></tp:treatment-sec><tp:treatment-sec sec-type="Distribution and natural history"><title>Distribution and natural history.</title><p><italic><tp:taxon-name><tp:taxon-name-part taxon-name-part-type="genus">Synophis</tp:taxon-name-part> <tp:taxon-name-part taxon-name-part-type="species">zamora</tp:taxon-name-part></tp:taxon-name></italic> occurs in the southeastern portion of the northern Andes in Cordillera del Cóndor and the Amazonian slopes of the Andes at elevations between 1543–1843 m (Fig. <xref ref-type="fig" rid="F6">6</xref>). It is known from localities close to the Bombuscaro and Nangaritza rivers, which are tributaries of the Zamora river. These localities lie in Ecuador within protected areas, such as Podocarpus National Park and Numbami Ecological Reserve, indicating that at least some populations of <italic><tp:taxon-name><tp:taxon-name-part taxon-name-part-type="genus">Synophis</tp:taxon-name-part> <tp:taxon-name-part taxon-name-part-type="species">zamora</tp:taxon-name-part></tp:taxon-name></italic> are protected. All specimens were found active at night (20h30-00h00), mostly on the ground or on shrubs 1-1.5 m above ground. One specimen was found on a boulder covered with moss.</p></tp:treatment-sec><tp:treatment-sec sec-type="Etymology"><title>Etymology.</title><p>The epithet <italic><tp:taxon-name><tp:taxon-name-part taxon-name-part-type="species">zamora</tp:taxon-name-part></tp:taxon-name></italic> is a noun in apposition and refers to both the Zamora river and the province of Zamora Chinchipe. All type specimens were collected in this province along the upper basin of Zamora river.</p></tp:treatment-sec><tp:treatment-sec><!--Section generated to contain objects referenced in tp:taxon-treatment.--><table-wrap id="T3" position="float" orientation="portrait"><label>Table 3.</label><caption><p>Summary of morphological characters and measurements (mm) of seven species of <italic><tp:taxon-name><tp:taxon-name-part taxon-name-part-type="genus">Synophis</tp:taxon-name-part></tp:taxon-name></italic>. Range (first line), and mean ± standard deviation (second line) are given for quantitative characters if available.</p></caption><table id="TID0ED1BG" rules="all"><tbody><tr><th rowspan="1" colspan="1">Characters</th><th rowspan="1" colspan="1"><italic><tp:taxon-name><tp:taxon-name-part taxon-name-part-type="genus">Synophis</tp:taxon-name-part> <tp:taxon-name-part taxon-name-part-type="species">bicolor</tp:taxon-name-part></tp:taxon-name></italic><break/> N = 2<xref ref-type="table-fn" rid="TN3"><sup>1</sup></xref></th><th rowspan="1" colspan="1"><italic><tp:taxon-name><tp:taxon-name-part taxon-name-part-type="genus">Synophis</tp:taxon-name-part> <tp:taxon-name-part taxon-name-part-type="species">bogerti</tp:taxon-name-part></tp:taxon-name></italic> sp. n.<break/> N =7</th><th rowspan="1" colspan="1"><italic><tp:taxon-name><tp:taxon-name-part taxon-name-part-type="genus">Synophis</tp:taxon-name-part> <tp:taxon-name-part taxon-name-part-type="species">calamitus</tp:taxon-name-part></tp:taxon-name></italic><break/> N = 10<xref ref-type="table-fn" rid="TN4"><sup>2</sup></xref></th><th rowspan="1" colspan="1"><italic><tp:taxon-name><tp:taxon-name-part taxon-name-part-type="genus">Synophis</tp:taxon-name-part> <tp:taxon-name-part taxon-name-part-type="species">insulomontanus</tp:taxon-name-part></tp:taxon-name></italic> sp. n.<break/> N = 4</th><th rowspan="1" colspan="1"><italic><tp:taxon-name><tp:taxon-name-part taxon-name-part-type="genus">Synophis</tp:taxon-name-part> <tp:taxon-name-part taxon-name-part-type="species">lasallei</tp:taxon-name-part></tp:taxon-name></italic><break/> N = 16<xref ref-type="table-fn" rid="TN5"><sup>3</sup></xref></th><th rowspan="1" colspan="1"><italic><tp:taxon-name><tp:taxon-name-part taxon-name-part-type="genus">Synophis</tp:taxon-name-part> <tp:taxon-name-part taxon-name-part-type="species">plectovertebralis</tp:taxon-name-part></tp:taxon-name></italic><break/> N = 2<xref ref-type="table-fn" rid="TN6"><sup>4</sup></xref></th><th rowspan="1" colspan="1"><italic><tp:taxon-name><tp:taxon-name-part taxon-name-part-type="genus">Synophis</tp:taxon-name-part> <tp:taxon-name-part taxon-name-part-type="species">zamora</tp:taxon-name-part></tp:taxon-name></italic> sp. n.<break/> N = 4</th></tr><tr><td rowspan="1" colspan="1">Dorsal scales at midbody</td><td rowspan="1" colspan="1">19</td><td rowspan="1" colspan="1">19</td><td rowspan="1" colspan="1">19</td><td rowspan="1" colspan="1">19</td><td rowspan="1" colspan="1">21-23</td><td rowspan="1" colspan="1">19</td><td rowspan="1" colspan="1">19</td></tr><tr><td rowspan="1" colspan="1">Dorsal scales relief (except 1st row)</td><td rowspan="1" colspan="1">Weakly keeled</td><td rowspan="1" colspan="1">Strongly keeled</td><td rowspan="1" colspan="1">Weakly keeled</td><td rowspan="1" colspan="1">Strongly keeled</td><td rowspan="1" colspan="1">Strongly keeled</td><td rowspan="1" colspan="1">Smooth (rows 2-6) and weakly keeled</td><td rowspan="1" colspan="1">Strongly keeled</td></tr><tr><td rowspan="1" colspan="1">Relief of first row of dorsals</td><td rowspan="1" colspan="1">Smooth</td><td rowspan="1" colspan="1">Weakly keeled</td><td rowspan="1" colspan="1">Smooth</td><td rowspan="1" colspan="1">Keeled</td><td rowspan="1" colspan="1">Keeled</td><td rowspan="1" colspan="1">Smooth</td><td rowspan="1" colspan="1">Weakly keeled</td></tr><tr><td rowspan="1" colspan="1">Postoculars</td><td rowspan="1" colspan="1">2</td><td rowspan="1" colspan="1">2</td><td rowspan="1" colspan="1">1-2</td><td rowspan="1" colspan="1">2</td><td rowspan="1" colspan="1">2</td><td rowspan="1" colspan="1">-</td><td rowspan="1" colspan="1">2</td></tr><tr><td rowspan="1" colspan="1">Internasals</td><td rowspan="1" colspan="1">-</td><td rowspan="1" colspan="1">In contact</td><td rowspan="1" colspan="1">In contact/not in contact</td><td rowspan="1" colspan="1">In contact</td><td rowspan="1" colspan="1">In contact</td><td rowspan="1" colspan="1">In contact</td><td rowspan="1" colspan="1">In contact</td></tr><tr><td rowspan="1" colspan="1">Supralabials</td><td rowspan="1" colspan="1">8</td><td rowspan="1" colspan="1">8</td><td rowspan="1" colspan="1">7-8</td><td rowspan="1" colspan="1">8-9</td><td rowspan="1" colspan="1">7-9</td><td rowspan="1" colspan="1">7-8</td><td rowspan="1" colspan="1">8-9</td></tr><tr><td rowspan="1" colspan="1">Infralabials</td><td rowspan="1" colspan="1">9-11</td><td rowspan="1" colspan="1">10-11</td><td rowspan="1" colspan="1">8-10</td><td rowspan="1" colspan="1">10-11</td><td rowspan="1" colspan="1">10-11</td><td rowspan="1" colspan="1">7-9</td><td rowspan="1" colspan="1">9-10</td></tr><tr><td rowspan="1" colspan="1">Ventrals in males</td><td rowspan="1" colspan="1">184</td><td rowspan="1" colspan="1">154-163<break/> 158.25±3.77</td><td rowspan="1" colspan="1">157-165<break/> 161.4±2.97</td><td rowspan="1" colspan="1">151-152<break/> 151.5±0.71</td><td rowspan="1" colspan="1">-</td><td rowspan="1" colspan="1">144</td><td rowspan="1" colspan="1">147-153<break/> 150.75±2.63</td></tr><tr><td rowspan="1" colspan="1">Ventrals in females</td><td rowspan="1" colspan="1">-</td><td rowspan="1" colspan="1">161-168<break/> 164±3.6</td><td rowspan="1" colspan="1">160-166<break/> 162.88±2.23</td><td rowspan="1" colspan="1">147-149<break/> 148±1.41</td><td rowspan="1" colspan="1">-</td><td rowspan="1" colspan="1">147</td><td rowspan="1" colspan="1">-</td></tr><tr><td rowspan="1" colspan="1">Ventrals (sex undetermined)</td><td rowspan="1" colspan="1">180</td><td rowspan="1" colspan="1">-</td><td rowspan="1" colspan="1">-</td><td rowspan="1" colspan="1">-</td><td rowspan="1" colspan="1">144-158</td><td rowspan="1" colspan="1">-</td><td rowspan="1" colspan="1">-</td></tr><tr><td rowspan="1" colspan="1">Subcaudals in males</td><td rowspan="1" colspan="1">127</td><td rowspan="1" colspan="1">101-115<break/> 109.75±6.4</td><td rowspan="1" colspan="1">107-120<break/> 113±6.06</td><td rowspan="1" colspan="1">108-109<break/> 108.5±0.71</td><td rowspan="1" colspan="1">-</td><td rowspan="1" colspan="1">91</td><td rowspan="1" colspan="1">103-111<break/> 108.25±3.59</td></tr><tr><td rowspan="1" colspan="1">Subcaudals in females</td><td rowspan="1" colspan="1">-</td><td rowspan="1" colspan="1">98-111<break/> 105±6.56</td><td rowspan="1" colspan="1">106-113<break/> 109.67±2.42</td><td rowspan="1" colspan="1">103</td><td rowspan="1" colspan="1">-</td><td rowspan="1" colspan="1">79</td><td rowspan="1" colspan="1">-</td></tr><tr><td rowspan="1" colspan="1">Subcaudals (sex undetermined)</td><td rowspan="1" colspan="1">136</td><td rowspan="1" colspan="1"/><td rowspan="1" colspan="1"/><td rowspan="1" colspan="1">-</td><td rowspan="1" colspan="1">101-125</td><td rowspan="1" colspan="1">-</td><td rowspan="1" colspan="1"/></tr><tr><td rowspan="1" colspan="1">Maximum total length in males (<abbrev xmlns:xlink="http://www.w3.org/1999/xlink" xlink:title="Snout-vent length" xlink:type="simple">SVL</abbrev>)</td><td rowspan="1" colspan="1">617 (407)</td><td rowspan="1" colspan="1">641 (422)</td><td rowspan="1" colspan="1">790 (507)</td><td rowspan="1" colspan="1">541.6 (349.8)</td><td rowspan="1" colspan="1">-</td><td rowspan="1" colspan="1">212 (100)<xref ref-type="table-fn" rid="TN7"><sup>5</sup></xref></td><td rowspan="1" colspan="1">546 (359)</td></tr><tr><td rowspan="1" colspan="1">Maximum total length in females (<abbrev xmlns:xlink="http://www.w3.org/1999/xlink" xlink:title="Snout-vent length" xlink:type="simple">SVL</abbrev>)</td><td rowspan="1" colspan="1">-<break/> -</td><td rowspan="1" colspan="1">603 (419)</td><td rowspan="1" colspan="1">756 (496)</td><td rowspan="1" colspan="1">467.9 (379.7)</td><td rowspan="1" colspan="1">-</td><td rowspan="1" colspan="1">272 (195.5)<xref ref-type="table-fn" rid="TN7"><sup>5</sup></xref></td><td rowspan="1" colspan="1">-</td></tr></tbody></table><table-wrap-foot><fn id="TN3"><label>1</label><p>Data from <xref ref-type="bibr" rid="B19">Peracca (1896)</xref> and <xref ref-type="bibr" rid="B15">Nicéforo-María (1970)</xref>;</p></fn><fn id="TN4"><label>2</label><p>Type specimen data from <xref ref-type="bibr" rid="B11">Hillis (1990)</xref>;</p></fn><fn id="TN5"><label>3</label><p>Data from <xref ref-type="bibr" rid="B11">Hillis (1990)</xref>;</p></fn><fn id="TN6"><label>4</label><p>Data from <xref ref-type="bibr" rid="B23">Sheil and Grant (2001)</xref>;</p></fn><fn id="TN7"><label>5</label><p>Juvenile.</p></fn></table-wrap-foot></table-wrap><fn id="TN3"><label>1</label><p>Data from <xref ref-type="bibr" rid="B19">Peracca (1896)</xref> and <xref ref-type="bibr" rid="B15">Nicéforo-María (1970)</xref>;</p></fn><fn id="TN4"><label>2</label><p>Type specimen data from <xref ref-type="bibr" rid="B11">Hillis (1990)</xref>;</p></fn><fn id="TN5"><label>3</label><p>Data from <xref ref-type="bibr" rid="B11">Hillis (1990)</xref>;</p></fn><fn id="TN6"><label>4</label><p>Data from <xref ref-type="bibr" rid="B23">Sheil and Grant (2001)</xref>;</p></fn><fn id="TN7"><label>5</label><p>Juvenile.</p></fn><fig id="F5" position="float" orientation="portrait"><label>Figure 5.</label><caption><p>Four species of <italic><tp:taxon-name><tp:taxon-name-part taxon-name-part-type="genus">Synophis</tp:taxon-name-part></tp:taxon-name></italic> from Ecuador and Peru: <italic><tp:taxon-name><tp:taxon-name-part taxon-name-part-type="genus">Synophis</tp:taxon-name-part> <tp:taxon-name-part taxon-name-part-type="species">calamitus</tp:taxon-name-part></tp:taxon-name></italic> (<named-content xmlns:xlink="http://www.w3.org/1999/xlink" content-type="dwc:institutional_code" xlink:type="simple">QCAZ</named-content> 11931, upper left); <italic><tp:taxon-name><tp:taxon-name-part taxon-name-part-type="genus">Synophis</tp:taxon-name-part> <tp:taxon-name-part taxon-name-part-type="species">bogerti</tp:taxon-name-part></tp:taxon-name></italic> sp. n. (<named-content xmlns:xlink="http://www.w3.org/1999/xlink" content-type="dwc:institutional_code" xlink:type="simple">QCAZ</named-content> 13586, upper right); <italic><tp:taxon-name><tp:taxon-name-part taxon-name-part-type="genus">Synophis</tp:taxon-name-part> <tp:taxon-name-part taxon-name-part-type="species">zamora</tp:taxon-name-part></tp:taxon-name></italic> sp. n. (<named-content xmlns:xlink="http://www.w3.org/1999/xlink" content-type="dwc:institutional_code" xlink:type="simple">QCAZ</named-content> 13854, lower left); <italic><tp:taxon-name><tp:taxon-name-part taxon-name-part-type="genus">Synophis</tp:taxon-name-part> <tp:taxon-name-part taxon-name-part-type="species">insulomontanus</tp:taxon-name-part></tp:taxon-name></italic> sp. n. (<named-content xmlns:xlink="http://www.w3.org/1999/xlink" content-type="dwc:institutional_code" xlink:type="simple">CORBIDI</named-content> 13940, lower right). Photographs by Diego Quirola, Omar Torres-Carvajal and Germán Chávez.</p></caption><graphic xmlns:xlink="http://www.w3.org/1999/xlink" xlink:href="zookeys-546-153-g005.jpg" position="float" orientation="portrait" xlink:type="simple" id="oo_69977.jpg"/></fig><fig id="F6" position="float" orientation="portrait"><label>Figure 6.</label><caption><p>Distribution of seven species of <italic><tp:taxon-name><tp:taxon-name-part taxon-name-part-type="genus">Synophis</tp:taxon-name-part></tp:taxon-name></italic> in South America. <italic><tp:taxon-name><tp:taxon-name-part taxon-name-part-type="genus">Synophis</tp:taxon-name-part> <tp:taxon-name-part taxon-name-part-type="species">bicolor</tp:taxon-name-part></tp:taxon-name></italic> (pentagons), <italic><tp:taxon-name><tp:taxon-name-part taxon-name-part-type="genus">Synophis</tp:taxon-name-part> <tp:taxon-name-part taxon-name-part-type="species">bogerti</tp:taxon-name-part></tp:taxon-name></italic> sp. n. (green triangles), <italic><tp:taxon-name><tp:taxon-name-part taxon-name-part-type="genus">Synophis</tp:taxon-name-part> <tp:taxon-name-part taxon-name-part-type="species">calamitus</tp:taxon-name-part></tp:taxon-name></italic> (circles), <italic><tp:taxon-name><tp:taxon-name-part taxon-name-part-type="genus">Synophis</tp:taxon-name-part> <tp:taxon-name-part taxon-name-part-type="species">insulomontanus</tp:taxon-name-part></tp:taxon-name></italic> sp. n. (red triangles), <italic><tp:taxon-name><tp:taxon-name-part taxon-name-part-type="genus">Synophis</tp:taxon-name-part> <tp:taxon-name-part taxon-name-part-type="species">lasallei</tp:taxon-name-part></tp:taxon-name></italic> (squares), <italic><tp:taxon-name><tp:taxon-name-part taxon-name-part-type="genus">Synophis</tp:taxon-name-part> <tp:taxon-name-part taxon-name-part-type="species">plectovertebralis</tp:taxon-name-part></tp:taxon-name></italic> (diamond), <italic><tp:taxon-name><tp:taxon-name-part taxon-name-part-type="genus">Synophis</tp:taxon-name-part> <tp:taxon-name-part taxon-name-part-type="species">zamora</tp:taxon-name-part></tp:taxon-name></italic> sp. n. (blue triangles). Grey circle corresponds to specimen <named-content xmlns:xlink="http://www.w3.org/1999/xlink" content-type="dwc:institutional_code" xlink:type="simple">QCAZ</named-content> 5847 from Carchi, Ecuador (see Discussion).</p></caption><graphic xmlns:xlink="http://www.w3.org/1999/xlink" xlink:href="zookeys-546-153-g006.jpg" position="float" orientation="portrait" xlink:type="simple" id="oo_69978.jpg"/></fig></tp:treatment-sec><ref-list><ref id="B19"><mixed-citation xmlns:xlink="http://www.w3.org/1999/xlink" xlink:type="simple"><person-group><name name-style="western"><surname>Peracca</surname><given-names>MG</given-names></name></person-group> (<year>1896</year>) <article-title>Nuovo genere di Colubride aglifo dell’America meridionale.</article-title> <source>Bollettino dei Musei di Zoologia ed Anatomia comparata della R Università di Torino</source> <volume>11</volume>: <fpage>1</fpage>–<lpage>2</lpage>. </mixed-citation></ref><ref id="B15"><mixed-citation xmlns:xlink="http://www.w3.org/1999/xlink" xlink:type="simple"><person-group><name name-style="western"><surname>Nicéforo-María</surname><given-names>H</given-names></name></person-group> (<year>1970</year>) <article-title>Contribución al conocimiento de los ofidios de Colombia.</article-title> <source>Revista de la Academia Colombiana de Ciencias</source> <volume>210</volume>: <fpage>1</fpage>–<lpage>6</lpage>. </mixed-citation></ref><ref id="B11"><mixed-citation xmlns:xlink="http://www.w3.org/1999/xlink" xlink:type="simple"><person-group><name name-style="western"><surname>Hillis</surname><given-names>DM</given-names></name></person-group> (<year>1990</year>) <article-title>A new species of xenodontinae colubrid snake of the genus <italic><tp:taxon-name><tp:taxon-name-part taxon-name-part-type="genus">Synophis</tp:taxon-name-part></tp:taxon-name></italic> from Ecuador and the phylogeny of the genera <italic><tp:taxon-name><tp:taxon-name-part taxon-name-part-type="genus">Synophis</tp:taxon-name-part></tp:taxon-name></italic> and <italic><tp:taxon-name><tp:taxon-name-part taxon-name-part-type="genus">Emmochliophis</tp:taxon-name-part></tp:taxon-name></italic>.</article-title> <source>Ocassional Papers of the Museum of Natural History, the University of Kansas</source> <volume>135</volume>: <fpage>1</fpage>–<lpage>9</lpage>. </mixed-citation></ref><ref id="B23"><mixed-citation xmlns:xlink="http://www.w3.org/1999/xlink" xlink:type="simple"><person-group><name name-style="western"><surname>Sheil</surname><given-names>CA</given-names></name><name name-style="western"><surname>Grant</surname><given-names>T</given-names></name></person-group> (<year>2001</year>) <article-title>A new species of colubrid snake (<italic><tp:taxon-name><tp:taxon-name-part taxon-name-part-type="genus">Synophis</tp:taxon-name-part></tp:taxon-name></italic>) from western Colombia.</article-title> <source>Journal of Herpetology</source> <volume>35</volume>: <fpage>204</fpage>–<lpage>209</lpage>. doi: <ext-link xlink:type="simple" ext-link-type="doi" xlink:href="10.2307/1566109">10.2307/1566109</ext-link> </mixed-citation></ref></ref-list></tp:taxon-treatment>
