# Supplementary material for: Description and phylogeny of three new species of Synophis (Colubridae, Dipsadinae) from the tropical Andes in Ecuador and Peru
Source: Zookeys. 2015 Dec 16;(546):153–79. doi: 10.3897/zookeys.546.6533 (PMC4714351; doi:10.3897/zookeys.546.6533)
Supplement: XML Treatment for Synophis insulomontanus [file zookeys.546.6533-treatment3.xml]

<!DOCTYPE tp:taxon-treatment
  PUBLIC "-//TaxonX//DTD Taxonomic Treatment Publishing DTD v0 20100105//EN" "tax-treatment-NSO.dtd">
<tp:taxon-treatment xmlns:tp="http://www.plazi.org/taxpub"><tp:treatment-meta><kwd-group><label>Taxon classification</label><kwd><named-content content-type="kingdom">Animalia</named-content></kwd><kwd><named-content content-type="order">Squamata</named-content></kwd><kwd><named-content content-type="family">Colubridae</named-content></kwd></kwd-group><mixed-citation publication-type="journal"><person-group><name><surname>Torres-Carvajal</surname><given-names>Omar</given-names></name><name><surname>Echevarría</surname><given-names>Lourdes Y.</given-names></name><name><surname>Venegas</surname><given-names>Pablo J.</given-names></name><name><surname>Germán Chávez</surname><given-names/></name><name><surname>Camper</surname><given-names>Jeffrey D.</given-names></name></person-group><article-title>Description and phylogeny of three new species of <italic><tp:taxon-name><tp:taxon-name-part taxon-name-part-type="genus">Synophis</tp:taxon-name-part></tp:taxon-name></italic> (<tp:taxon-name><tp:taxon-name-part taxon-name-part-type="family">Colubridae</tp:taxon-name-part></tp:taxon-name>, <tp:taxon-name><tp:taxon-name-part taxon-name-part-type="subfamily">Dipsadinae</tp:taxon-name-part></tp:taxon-name>) from the tropical Andes in Ecuador and Peru</article-title><source>Zookeys</source><day>16</day><month>12</month><year>2015</year><volume>2015</volume><issue>546</issue><fpage>153</fpage><lpage>179</lpage><pub-id pub-id-type="doi">10.3897/zookeys.546.6533</pub-id></mixed-citation></tp:treatment-meta><tp:nomenclature><tp:taxon-name>
                        <tp:taxon-name-part taxon-name-part-type="genus">Synophis</tp:taxon-name-part>
                        <tp:taxon-name-part taxon-name-part-type="species">insulomontanus</tp:taxon-name-part>
                    <object-id xmlns:xlink="http://www.w3.org/1999/xlink" content-type="zoobank" xlink:type="simple">http://zoobank.org/0CDDA542-89E8-4DC8-B9A9-B39DF707F804</object-id></tp:taxon-name><tp:taxon-status xmlns:xlink="http://www.w3.org/1999/xlink" xlink:type="simple">sp. n.</tp:taxon-status><tp:nomenclature-citation-list><tp:nomenclature-citation><tp:taxon-name>
                        <tp:taxon-name-part taxon-name-part-type="genus">Synophis</tp:taxon-name-part>
                        <tp:taxon-name-part taxon-name-part-type="species">insulomontanus</tp:taxon-name-part>
                    <object-id xmlns:xlink="http://www.w3.org/1999/xlink" content-type="zoobank" xlink:type="simple">http://zoobank.org/0CDDA542-89E8-4DC8-B9A9-B39DF707F804</object-id></tp:taxon-name><comment>Proposed standard English name: Mountain fishing snakes</comment></tp:nomenclature-citation><tp:nomenclature-citation><tp:taxon-name>
                        <tp:taxon-name-part taxon-name-part-type="genus">Synophis</tp:taxon-name-part>
                        <tp:taxon-name-part taxon-name-part-type="species">insulomontanus</tp:taxon-name-part>
                    <object-id xmlns:xlink="http://www.w3.org/1999/xlink" content-type="zoobank" xlink:type="simple">http://zoobank.org/0CDDA542-89E8-4DC8-B9A9-B39DF707F804</object-id></tp:taxon-name><comment>Proposed standard Spanish name: Serpientes pescadoras monteses</comment></tp:nomenclature-citation></tp:nomenclature-citation-list></tp:nomenclature><tp:treatment-sec sec-type="Holotype"><title>Holotype.</title><p>Peru: Departamento Huánuco: Provincia Puerto Inca: Distrito Llullapichis: <named-content xmlns:xlink="http://www.w3.org/1999/xlink" content-type="dwc:institutional_code" xlink:type="simple">CORBIDI</named-content> 13940 (Figs <xref ref-type="fig" rid="F10">10</xref>, <xref ref-type="fig" rid="F11">11</xref>), adult male from Campamento Peligroso-Reserva Comunal El Sira (<named-content xmlns:xlink="http://www.w3.org/1999/xlink" content-type="dwc:verbatimCoordinates" xlink:type="simple">9°25'34.22"S, 74°44'6.60"W</named-content>, 1507 m), collected on 1 December 2013 by G. Chavez.</p><fig id="F10" position="float" orientation="portrait"><label>Figure 10.</label><caption><p>Holotype (<named-content xmlns:xlink="http://www.w3.org/1999/xlink" content-type="dwc:institutional_code" xlink:type="simple">CORBIDI</named-content> 13940, adult male, <abbrev xmlns:xlink="http://www.w3.org/1999/xlink" xlink:title="Snout-vent length" xlink:type="simple">SVL</abbrev> = 335.3 mm) of <italic><tp:taxon-name><tp:taxon-name-part taxon-name-part-type="genus">Synophis</tp:taxon-name-part> <tp:taxon-name-part taxon-name-part-type="species">insulomontanus</tp:taxon-name-part></tp:taxon-name></italic> sp. n. in dorsal (left) and ventral (right) views. Photographs by Juan C. Chávez-Arribasplata.</p></caption><graphic xmlns:xlink="http://www.w3.org/1999/xlink" xlink:href="zookeys-546-153-g010.jpg" position="float" orientation="portrait" xlink:type="simple" id="oo_69982.jpg"/></fig></tp:treatment-sec><tp:treatment-sec sec-type="Paratypes"><title>Paratypes.</title><p>Peru: Departamento San Martín: Provincia Picota: Distrito Shaboyacu: <named-content xmlns:xlink="http://www.w3.org/1999/xlink" content-type="dwc:institutional_code" xlink:type="simple">CORBIDI</named-content> 9223 adult female from Parque Nacional Cordillera Azul, Puesto de Control 16 (Chambirillo) (<named-content xmlns:xlink="http://www.w3.org/1999/xlink" content-type="dwc:verbatimCoordinates" xlink:type="simple">7°4'8.90"S, 76°0'55.20"W</named-content>, 1122 m), collected on 8 May 2011 by P. J. Venegas and V. Duran and <named-content xmlns:xlink="http://www.w3.org/1999/xlink" content-type="dwc:institutional_code" xlink:type="simple">CORBIDI</named-content> 10418, from same locality, collected on 20 February 2012 by V. Duran. Departamento Huánuco: Provincia Huánuco: Distrito Chinchao: <named-content xmlns:xlink="http://www.w3.org/1999/xlink" content-type="dwc:institutional_code" xlink:type="simple">CORBIDI</named-content> 13705 adult male from Miraflores <!--PageBreak-->(<named-content xmlns:xlink="http://www.w3.org/1999/xlink" content-type="dwc:verbatimCoordinates" xlink:type="simple">9°40'40.60"S, 75°50'11.09"W</named-content>, 1798 m), collected 8 December 2013 by V. Duran and L. Lujan.</p></tp:treatment-sec><tp:treatment-sec sec-type="Diagnosis"><title>Diagnosis.</title><p><italic><tp:taxon-name><tp:taxon-name-part taxon-name-part-type="genus">Synophis</tp:taxon-name-part> <tp:taxon-name-part taxon-name-part-type="species">insulomontanus</tp:taxon-name-part></tp:taxon-name></italic> can be distinguished from other species of <italic><tp:taxon-name><tp:taxon-name-part taxon-name-part-type="genus">Synophis</tp:taxon-name-part></tp:taxon-name></italic> by having a semicapitate, bilobed hemipenis with a large lateral spine at the base of the hemipenial body, and the sulcus spermaticus bifurcating on the center of the hemipenial body (Fig. <xref ref-type="fig" rid="F12">12</xref>); 19 longitudinal rows of dorsals at midbody; strongly keeled dorsals except for first row, which is keeled to a lesser extent; 151-152 ventrals in males, 147-149 in females; 108-109 subcaudals in males, 103 in females. Scutellational characters of all recognized species of <italic><tp:taxon-name><tp:taxon-name-part taxon-name-part-type="genus">Synophis</tp:taxon-name-part></tp:taxon-name></italic> are presented in Table <xref ref-type="table" rid="T3">3</xref>.</p></tp:treatment-sec><tp:treatment-sec sec-type="Description of the holotype"><title>Description of the holotype.</title><p>Adult male (Figs <xref ref-type="fig" rid="F5">5</xref>, <xref ref-type="fig" rid="F10">10</xref>, <xref ref-type="fig" rid="F11">11</xref>), <abbrev xmlns:xlink="http://www.w3.org/1999/xlink" xlink:title="Snout-vent length" xlink:type="simple">SVL</abbrev> 335.3 mm; tail length 180.9 mm; eye diameter 1.46 mm; pupil round; head width 6.7 mm at level of supralabial 6; head length 11.07 mm from snout to posterior margin of jaw; width at midbody 6.48 mm; head distinct from neck.</p><fig id="F11" position="float" orientation="portrait"><label>Figure 11.</label><caption><p>Head of holotype of <italic><tp:taxon-name><tp:taxon-name-part taxon-name-part-type="genus">Synophis</tp:taxon-name-part> <tp:taxon-name-part taxon-name-part-type="species">insulomontanus</tp:taxon-name-part></tp:taxon-name></italic> sp. n. (<named-content xmlns:xlink="http://www.w3.org/1999/xlink" content-type="dwc:institutional_code" xlink:type="simple">CORBIDI</named-content> 13940) in dorsal (top), lateral (middle) and ventral (bottom) views. Photographs by Germán Chávez.</p></caption><graphic xmlns:xlink="http://www.w3.org/1999/xlink" xlink:href="zookeys-546-153-g011.jpg" position="float" orientation="portrait" xlink:type="simple" id="oo_69983.jpg"/></fig><p>Prefrontals fused in a roughly pentagonal scale, wider than long; frontal single, pentagonal, posterior suture angular with apex directed posteriorly, wider than long; parietals large, paired, longer than wide; loreal trapezoidal, almost two times longer than high; preocular single, bordering anterior margin of orbit; supraocular single, bordering dorsal margin of orbit; temporals 1+3+3; anterior temporal more than two times longer than high; posterior temporals two times longer than high, approximately one half the length of anterior temporal; internasals in contact medially, wider than long; nasals not in contact; rostral visible from above, concave, nearly two times wider than long, in contact with first supralabials, nasals, and internasals; mental triangular, in contact with first pair of infralabials; infralabials 11/11; supralabials 8/8 (fourth and fifth entering orbit on both sides); anterior genials three times longer than wide, bordered laterally by infralabials 1-6 on both sides; posterior genials two times longer than wide, separated by gulars, and bordered laterally by infralabials 6-7 on both sides; <!--PageBreak-->dorsal scale rows 20-19-19, first dorsal row moderately keeled from ventral 7, other rows strongly keeled; anal single; ventrals 151; subcaudals 108, paired.</p></tp:treatment-sec><tp:treatment-sec sec-type="Hemipenial morphology"><title>Hemipenial morphology.</title><p>The following description is based on the left hemipenis of the holotype (Fig. <xref ref-type="fig" rid="F12">12</xref>; <named-content xmlns:xlink="http://www.w3.org/1999/xlink" content-type="dwc:institutional_code" xlink:type="simple">CORBIDI</named-content> 13940). The fully everted and maximally <!--PageBreak-->expanded organ is bilobed, semicalyculate, semicapitate, and extends to the fifth subcaudal. Capitular grooves are present on the asulcate side; capitula are ornamented with calcified papillae, remarkably larger on the asulcate side. A few papillae meet on the asulcate side of the lobular crotch. The sulcus spermaticus bifurcates on the center of the hemipenial body and its branches extend centrolineally to the tip of each lobe. Papillae are relatively small on the sulcate side of the hemipenial body between the bifurcating branches of the sulcus spermaticus. The hemipenial body is ornamented with large calcified spines, except on the medial region of the asulcate side and near the sulcus spermaticus, where the spines are very small. One spine on the left side (sulcate view) is considerably longer than the others. Very small spines cover the base of the hemipenial body.</p><fig id="F12" position="float" orientation="portrait"><label>Figure 12.</label><caption><p>Left hemipenis of <italic><tp:taxon-name><tp:taxon-name-part taxon-name-part-type="genus">Synophis</tp:taxon-name-part> <tp:taxon-name-part taxon-name-part-type="species">insulomontanus</tp:taxon-name-part></tp:taxon-name></italic> sp. n. (<named-content xmlns:xlink="http://www.w3.org/1999/xlink" content-type="dwc:institutional_code" xlink:type="simple">CORBIDI</named-content> 13940, holotype) in sulcal (left), asulcal (center), and lateral (right) views. Scale bar = 1 mm. Photographs by Germán Chávez.</p></caption><graphic xmlns:xlink="http://www.w3.org/1999/xlink" xlink:href="zookeys-546-153-g012.jpg" position="float" orientation="portrait" xlink:type="simple" id="oo_69984.jpg"/></fig></tp:treatment-sec><tp:treatment-sec sec-type="Color in life of the holotype"><title>Color in life of the holotype</title><p>(Fig. <xref ref-type="fig" rid="F5">5</xref>). Dorsal surface of head, body and tail uniformly dark grey; skin among scales on flanks cream, visible on anterior half of body; first five ventrals cream, becoming progressively pigmented with grey, except on their posterior margin where cream pigmentation is always present; anal plate grey with cream posterior border; subcaudals grey, with the porsterior borders weakly pigmented with cream in some scales; sides of head and 1<sup>st</sup> supralabial same tone of grey as dorsal surface, other supralabials mostly cream; first three infralabials mostly grey, others mostly cream; scales on throat with a pale blue tone.</p></tp:treatment-sec><tp:treatment-sec sec-type="Variation"><title>Variation.</title><p>Intraspecific variation in scale counts and measurements in <italic><tp:taxon-name><tp:taxon-name-part taxon-name-part-type="genus">Synophis</tp:taxon-name-part> <tp:taxon-name-part taxon-name-part-type="species">insulomontanus</tp:taxon-name-part></tp:taxon-name></italic> is presented in Table <xref ref-type="table" rid="T3">3</xref>. Two or three scales can be present on second row of temporals, three in the holotype and <named-content xmlns:xlink="http://www.w3.org/1999/xlink" content-type="dwc:institutional_code" xlink:type="simple">CORBIDI</named-content> 9223, and two in <named-content xmlns:xlink="http://www.w3.org/1999/xlink" content-type="dwc:institutional_code" xlink:type="simple">CORBIDI</named-content> 10418 and <named-content xmlns:xlink="http://www.w3.org/1999/xlink" content-type="dwc:institutional_code" xlink:type="simple">CORBIDI</named-content> 13705. Paratype <named-content xmlns:xlink="http://www.w3.org/1999/xlink" content-type="dwc:institutional_code" xlink:type="simple">CORBIDI</named-content> 10418 has 21 dorsals at midbody. No major differences were found between the hemipenis of the holotype and that of paratype <named-content xmlns:xlink="http://www.w3.org/1999/xlink" content-type="dwc:institutional_code" xlink:type="simple">CORBIDI</named-content> 13705, except that the latter has more papillae between the bifurcating branches of the sulcus spermaticus on the sulcate side of the hemipenial body. <!--PageBreak-->Specimen <named-content xmlns:xlink="http://www.w3.org/1999/xlink" content-type="dwc:institutional_code" xlink:type="simple">CORBIDI</named-content> 10418 has a dense cream pigmentation on ventrals from anterior end of body to midbody.</p></tp:treatment-sec><tp:treatment-sec sec-type="Distribution and natural history"><title>Distribution and natural history.</title><p><italic><tp:taxon-name><tp:taxon-name-part taxon-name-part-type="genus">Synophis</tp:taxon-name-part> <tp:taxon-name-part taxon-name-part-type="species">insulomontanus</tp:taxon-name-part></tp:taxon-name></italic> is known to occur between 1122-1798 m on the Amazonian slopes of the Andes in northern and central Peru (Fig. <xref ref-type="fig" rid="F6">6</xref>). Two localities within Departamento Huánuco, Cordillera Azul and Cordillera El Sira, correspond to sub-Andean mountain ridges, whereas the locality of Miraflores lies on the Amazonian slopes next to the Huallaga River.</p><p>The holotype was found at night, coiling inside a bromeliad, 1 m above the ground in primary premontane forest. Other specimens were found active at night, moving through leaf litter. Specimens from Cordillera Azul (<named-content xmlns:xlink="http://www.w3.org/1999/xlink" content-type="dwc:institutional_code" xlink:type="simple">CORBIDI</named-content> 9223 and 10418) were found in primary premontane forest, whereas specimen <named-content xmlns:xlink="http://www.w3.org/1999/xlink" content-type="dwc:institutional_code" xlink:type="simple">CORBIDI</named-content> 13705 from Miraflores, Huánuco, was found in secondary montane forest.</p></tp:treatment-sec><tp:treatment-sec sec-type="Etymology"><title>Etymology.</title><p>The epithet <italic><tp:taxon-name><tp:taxon-name-part taxon-name-part-type="species">insulomontanus</tp:taxon-name-part></tp:taxon-name></italic> is a noun that derives from the Latin words <italic>insulo</italic> (= isolated) and <italic>montanus</italic> (= mountain). It refers to the isolated mountain ridges in Departamento Huánuco, where the new species was discovered.</p></tp:treatment-sec><tp:treatment-sec><!--Section generated to contain objects referenced in tp:taxon-treatment.--><table-wrap id="T3" position="float" orientation="portrait"><label>Table 3.</label><caption><p>Summary of morphological characters and measurements (mm) of seven species of <italic><tp:taxon-name><tp:taxon-name-part taxon-name-part-type="genus">Synophis</tp:taxon-name-part></tp:taxon-name></italic>. Range (first line), and mean ± standard deviation (second line) are given for quantitative characters if available.</p></caption><table id="TID0ED1BG" rules="all"><tbody><tr><th rowspan="1" colspan="1">Characters</th><th rowspan="1" colspan="1"><italic><tp:taxon-name><tp:taxon-name-part taxon-name-part-type="genus">Synophis</tp:taxon-name-part> <tp:taxon-name-part taxon-name-part-type="species">bicolor</tp:taxon-name-part></tp:taxon-name></italic><break/> N = 2<xref ref-type="table-fn" rid="TN3"><sup>1</sup></xref></th><th rowspan="1" colspan="1"><italic><tp:taxon-name><tp:taxon-name-part taxon-name-part-type="genus">Synophis</tp:taxon-name-part> <tp:taxon-name-part taxon-name-part-type="species">bogerti</tp:taxon-name-part></tp:taxon-name></italic> sp. n.<break/> N =7</th><th rowspan="1" colspan="1"><italic><tp:taxon-name><tp:taxon-name-part taxon-name-part-type="genus">Synophis</tp:taxon-name-part> <tp:taxon-name-part taxon-name-part-type="species">calamitus</tp:taxon-name-part></tp:taxon-name></italic><break/> N = 10<xref ref-type="table-fn" rid="TN4"><sup>2</sup></xref></th><th rowspan="1" colspan="1"><italic><tp:taxon-name><tp:taxon-name-part taxon-name-part-type="genus">Synophis</tp:taxon-name-part> <tp:taxon-name-part taxon-name-part-type="species">insulomontanus</tp:taxon-name-part></tp:taxon-name></italic> sp. n.<break/> N = 4</th><th rowspan="1" colspan="1"><italic><tp:taxon-name><tp:taxon-name-part taxon-name-part-type="genus">Synophis</tp:taxon-name-part> <tp:taxon-name-part taxon-name-part-type="species">lasallei</tp:taxon-name-part></tp:taxon-name></italic><break/> N = 16<xref ref-type="table-fn" rid="TN5"><sup>3</sup></xref></th><th rowspan="1" colspan="1"><italic><tp:taxon-name><tp:taxon-name-part taxon-name-part-type="genus">Synophis</tp:taxon-name-part> <tp:taxon-name-part taxon-name-part-type="species">plectovertebralis</tp:taxon-name-part></tp:taxon-name></italic><break/> N = 2<xref ref-type="table-fn" rid="TN6"><sup>4</sup></xref></th><th rowspan="1" colspan="1"><italic><tp:taxon-name><tp:taxon-name-part taxon-name-part-type="genus">Synophis</tp:taxon-name-part> <tp:taxon-name-part taxon-name-part-type="species">zamora</tp:taxon-name-part></tp:taxon-name></italic> sp. n.<break/> N = 4</th></tr><tr><td rowspan="1" colspan="1">Dorsal scales at midbody</td><td rowspan="1" colspan="1">19</td><td rowspan="1" colspan="1">19</td><td rowspan="1" colspan="1">19</td><td rowspan="1" colspan="1">19</td><td rowspan="1" colspan="1">21-23</td><td rowspan="1" colspan="1">19</td><td rowspan="1" colspan="1">19</td></tr><tr><td rowspan="1" colspan="1">Dorsal scales relief (except 1st row)</td><td rowspan="1" colspan="1">Weakly keeled</td><td rowspan="1" colspan="1">Strongly keeled</td><td rowspan="1" colspan="1">Weakly keeled</td><td rowspan="1" colspan="1">Strongly keeled</td><td rowspan="1" colspan="1">Strongly keeled</td><td rowspan="1" colspan="1">Smooth (rows 2-6) and weakly keeled</td><td rowspan="1" colspan="1">Strongly keeled</td></tr><tr><td rowspan="1" colspan="1">Relief of first row of dorsals</td><td rowspan="1" colspan="1">Smooth</td><td rowspan="1" colspan="1">Weakly keeled</td><td rowspan="1" colspan="1">Smooth</td><td rowspan="1" colspan="1">Keeled</td><td rowspan="1" colspan="1">Keeled</td><td rowspan="1" colspan="1">Smooth</td><td rowspan="1" colspan="1">Weakly keeled</td></tr><tr><td rowspan="1" colspan="1">Postoculars</td><td rowspan="1" colspan="1">2</td><td rowspan="1" colspan="1">2</td><td rowspan="1" colspan="1">1-2</td><td rowspan="1" colspan="1">2</td><td rowspan="1" colspan="1">2</td><td rowspan="1" colspan="1">-</td><td rowspan="1" colspan="1">2</td></tr><tr><td rowspan="1" colspan="1">Internasals</td><td rowspan="1" colspan="1">-</td><td rowspan="1" colspan="1">In contact</td><td rowspan="1" colspan="1">In contact/not in contact</td><td rowspan="1" colspan="1">In contact</td><td rowspan="1" colspan="1">In contact</td><td rowspan="1" colspan="1">In contact</td><td rowspan="1" colspan="1">In contact</td></tr><tr><td rowspan="1" colspan="1">Supralabials</td><td rowspan="1" colspan="1">8</td><td rowspan="1" colspan="1">8</td><td rowspan="1" colspan="1">7-8</td><td rowspan="1" colspan="1">8-9</td><td rowspan="1" colspan="1">7-9</td><td rowspan="1" colspan="1">7-8</td><td rowspan="1" colspan="1">8-9</td></tr><tr><td rowspan="1" colspan="1">Infralabials</td><td rowspan="1" colspan="1">9-11</td><td rowspan="1" colspan="1">10-11</td><td rowspan="1" colspan="1">8-10</td><td rowspan="1" colspan="1">10-11</td><td rowspan="1" colspan="1">10-11</td><td rowspan="1" colspan="1">7-9</td><td rowspan="1" colspan="1">9-10</td></tr><tr><td rowspan="1" colspan="1">Ventrals in males</td><td rowspan="1" colspan="1">184</td><td rowspan="1" colspan="1">154-163<break/> 158.25±3.77</td><td rowspan="1" colspan="1">157-165<break/> 161.4±2.97</td><td rowspan="1" colspan="1">151-152<break/> 151.5±0.71</td><td rowspan="1" colspan="1">-</td><td rowspan="1" colspan="1">144</td><td rowspan="1" colspan="1">147-153<break/> 150.75±2.63</td></tr><tr><td rowspan="1" colspan="1">Ventrals in females</td><td rowspan="1" colspan="1">-</td><td rowspan="1" colspan="1">161-168<break/> 164±3.6</td><td rowspan="1" colspan="1">160-166<break/> 162.88±2.23</td><td rowspan="1" colspan="1">147-149<break/> 148±1.41</td><td rowspan="1" colspan="1">-</td><td rowspan="1" colspan="1">147</td><td rowspan="1" colspan="1">-</td></tr><tr><td rowspan="1" colspan="1">Ventrals (sex undetermined)</td><td rowspan="1" colspan="1">180</td><td rowspan="1" colspan="1">-</td><td rowspan="1" colspan="1">-</td><td rowspan="1" colspan="1">-</td><td rowspan="1" colspan="1">144-158</td><td rowspan="1" colspan="1">-</td><td rowspan="1" colspan="1">-</td></tr><tr><td rowspan="1" colspan="1">Subcaudals in males</td><td rowspan="1" colspan="1">127</td><td rowspan="1" colspan="1">101-115<break/> 109.75±6.4</td><td rowspan="1" colspan="1">107-120<break/> 113±6.06</td><td rowspan="1" colspan="1">108-109<break/> 108.5±0.71</td><td rowspan="1" colspan="1">-</td><td rowspan="1" colspan="1">91</td><td rowspan="1" colspan="1">103-111<break/> 108.25±3.59</td></tr><tr><td rowspan="1" colspan="1">Subcaudals in females</td><td rowspan="1" colspan="1">-</td><td rowspan="1" colspan="1">98-111<break/> 105±6.56</td><td rowspan="1" colspan="1">106-113<break/> 109.67±2.42</td><td rowspan="1" colspan="1">103</td><td rowspan="1" colspan="1">-</td><td rowspan="1" colspan="1">79</td><td rowspan="1" colspan="1">-</td></tr><tr><td rowspan="1" colspan="1">Subcaudals (sex undetermined)</td><td rowspan="1" colspan="1">136</td><td rowspan="1" colspan="1"/><td rowspan="1" colspan="1"/><td rowspan="1" colspan="1">-</td><td rowspan="1" colspan="1">101-125</td><td rowspan="1" colspan="1">-</td><td rowspan="1" colspan="1"/></tr><tr><td rowspan="1" colspan="1">Maximum total length in males (<abbrev xmlns:xlink="http://www.w3.org/1999/xlink" xlink:title="Snout-vent length" xlink:type="simple">SVL</abbrev>)</td><td rowspan="1" colspan="1">617 (407)</td><td rowspan="1" colspan="1">641 (422)</td><td rowspan="1" colspan="1">790 (507)</td><td rowspan="1" colspan="1">541.6 (349.8)</td><td rowspan="1" colspan="1">-</td><td rowspan="1" colspan="1">212 (100)<xref ref-type="table-fn" rid="TN7"><sup>5</sup></xref></td><td rowspan="1" colspan="1">546 (359)</td></tr><tr><td rowspan="1" colspan="1">Maximum total length in females (<abbrev xmlns:xlink="http://www.w3.org/1999/xlink" xlink:title="Snout-vent length" xlink:type="simple">SVL</abbrev>)</td><td rowspan="1" colspan="1">-<break/> -</td><td rowspan="1" colspan="1">603 (419)</td><td rowspan="1" colspan="1">756 (496)</td><td rowspan="1" colspan="1">467.9 (379.7)</td><td rowspan="1" colspan="1">-</td><td rowspan="1" colspan="1">272 (195.5)<xref ref-type="table-fn" rid="TN7"><sup>5</sup></xref></td><td rowspan="1" colspan="1">-</td></tr></tbody></table><table-wrap-foot><fn id="TN3"><label>1</label><p>Data from <xref ref-type="bibr" rid="B19">Peracca (1896)</xref> and <xref ref-type="bibr" rid="B15">Nicéforo-María (1970)</xref>;</p></fn><fn id="TN4"><label>2</label><p>Type specimen data from <xref ref-type="bibr" rid="B11">Hillis (1990)</xref>;</p></fn><fn id="TN5"><label>3</label><p>Data from <xref ref-type="bibr" rid="B11">Hillis (1990)</xref>;</p></fn><fn id="TN6"><label>4</label><p>Data from <xref ref-type="bibr" rid="B23">Sheil and Grant (2001)</xref>;</p></fn><fn id="TN7"><label>5</label><p>Juvenile.</p></fn></table-wrap-foot></table-wrap><fn id="TN3"><label>1</label><p>Data from <xref ref-type="bibr" rid="B19">Peracca (1896)</xref> and <xref ref-type="bibr" rid="B15">Nicéforo-María (1970)</xref>;</p></fn><fn id="TN4"><label>2</label><p>Type specimen data from <xref ref-type="bibr" rid="B11">Hillis (1990)</xref>;</p></fn><fn id="TN5"><label>3</label><p>Data from <xref ref-type="bibr" rid="B11">Hillis (1990)</xref>;</p></fn><fn id="TN6"><label>4</label><p>Data from <xref ref-type="bibr" rid="B23">Sheil and Grant (2001)</xref>;</p></fn><fn id="TN7"><label>5</label><p>Juvenile.</p></fn><fig id="F5" position="float" orientation="portrait"><label>Figure 5.</label><caption><p>Four species of <italic><tp:taxon-name><tp:taxon-name-part taxon-name-part-type="genus">Synophis</tp:taxon-name-part></tp:taxon-name></italic> from Ecuador and Peru: <italic><tp:taxon-name><tp:taxon-name-part taxon-name-part-type="genus">Synophis</tp:taxon-name-part> <tp:taxon-name-part taxon-name-part-type="species">calamitus</tp:taxon-name-part></tp:taxon-name></italic> (<named-content xmlns:xlink="http://www.w3.org/1999/xlink" content-type="dwc:institutional_code" xlink:type="simple">QCAZ</named-content> 11931, upper left); <italic><tp:taxon-name><tp:taxon-name-part taxon-name-part-type="genus">Synophis</tp:taxon-name-part> <tp:taxon-name-part taxon-name-part-type="species">bogerti</tp:taxon-name-part></tp:taxon-name></italic> sp. n. (<named-content xmlns:xlink="http://www.w3.org/1999/xlink" content-type="dwc:institutional_code" xlink:type="simple">QCAZ</named-content> 13586, upper right); <italic><tp:taxon-name><tp:taxon-name-part taxon-name-part-type="genus">Synophis</tp:taxon-name-part> <tp:taxon-name-part taxon-name-part-type="species">zamora</tp:taxon-name-part></tp:taxon-name></italic> sp. n. (<named-content xmlns:xlink="http://www.w3.org/1999/xlink" content-type="dwc:institutional_code" xlink:type="simple">QCAZ</named-content> 13854, lower left); <italic><tp:taxon-name><tp:taxon-name-part taxon-name-part-type="genus">Synophis</tp:taxon-name-part> <tp:taxon-name-part taxon-name-part-type="species">insulomontanus</tp:taxon-name-part></tp:taxon-name></italic> sp. n. (<named-content xmlns:xlink="http://www.w3.org/1999/xlink" content-type="dwc:institutional_code" xlink:type="simple">CORBIDI</named-content> 13940, lower right). Photographs by Diego Quirola, Omar Torres-Carvajal and Germán Chávez.</p></caption><graphic xmlns:xlink="http://www.w3.org/1999/xlink" xlink:href="zookeys-546-153-g005.jpg" position="float" orientation="portrait" xlink:type="simple" id="oo_69977.jpg"/></fig><fig id="F6" position="float" orientation="portrait"><label>Figure 6.</label><caption><p>Distribution of seven species of <italic><tp:taxon-name><tp:taxon-name-part taxon-name-part-type="genus">Synophis</tp:taxon-name-part></tp:taxon-name></italic> in South America. <italic><tp:taxon-name><tp:taxon-name-part taxon-name-part-type="genus">Synophis</tp:taxon-name-part> <tp:taxon-name-part taxon-name-part-type="species">bicolor</tp:taxon-name-part></tp:taxon-name></italic> (pentagons), <italic><tp:taxon-name><tp:taxon-name-part taxon-name-part-type="genus">Synophis</tp:taxon-name-part> <tp:taxon-name-part taxon-name-part-type="species">bogerti</tp:taxon-name-part></tp:taxon-name></italic> sp. n. (green triangles), <italic><tp:taxon-name><tp:taxon-name-part taxon-name-part-type="genus">Synophis</tp:taxon-name-part> <tp:taxon-name-part taxon-name-part-type="species">calamitus</tp:taxon-name-part></tp:taxon-name></italic> (circles), <italic><tp:taxon-name><tp:taxon-name-part taxon-name-part-type="genus">Synophis</tp:taxon-name-part> <tp:taxon-name-part taxon-name-part-type="species">insulomontanus</tp:taxon-name-part></tp:taxon-name></italic> sp. n. (red triangles), <italic><tp:taxon-name><tp:taxon-name-part taxon-name-part-type="genus">Synophis</tp:taxon-name-part> <tp:taxon-name-part taxon-name-part-type="species">lasallei</tp:taxon-name-part></tp:taxon-name></italic> (squares), <italic><tp:taxon-name><tp:taxon-name-part taxon-name-part-type="genus">Synophis</tp:taxon-name-part> <tp:taxon-name-part taxon-name-part-type="species">plectovertebralis</tp:taxon-name-part></tp:taxon-name></italic> (diamond), <italic><tp:taxon-name><tp:taxon-name-part taxon-name-part-type="genus">Synophis</tp:taxon-name-part> <tp:taxon-name-part taxon-name-part-type="species">zamora</tp:taxon-name-part></tp:taxon-name></italic> sp. n. (blue triangles). Grey circle corresponds to specimen <named-content xmlns:xlink="http://www.w3.org/1999/xlink" content-type="dwc:institutional_code" xlink:type="simple">QCAZ</named-content> 5847 from Carchi, Ecuador (see Discussion).</p></caption><graphic xmlns:xlink="http://www.w3.org/1999/xlink" xlink:href="zookeys-546-153-g006.jpg" position="float" orientation="portrait" xlink:type="simple" id="oo_69978.jpg"/></fig></tp:treatment-sec><ref-list><ref id="B19"><mixed-citation xmlns:xlink="http://www.w3.org/1999/xlink" xlink:type="simple"><person-group><name name-style="western"><surname>Peracca</surname><given-names>MG</given-names></name></person-group> (<year>1896</year>) <article-title>Nuovo genere di Colubride aglifo dell’America meridionale.</article-title> <source>Bollettino dei Musei di Zoologia ed Anatomia comparata della R Università di Torino</source> <volume>11</volume>: <fpage>1</fpage>–<lpage>2</lpage>. </mixed-citation></ref><ref id="B15"><mixed-citation xmlns:xlink="http://www.w3.org/1999/xlink" xlink:type="simple"><person-group><name name-style="western"><surname>Nicéforo-María</surname><given-names>H</given-names></name></person-group> (<year>1970</year>) <article-title>Contribución al conocimiento de los ofidios de Colombia.</article-title> <source>Revista de la Academia Colombiana de Ciencias</source> <volume>210</volume>: <fpage>1</fpage>–<lpage>6</lpage>. </mixed-citation></ref><ref id="B11"><mixed-citation xmlns:xlink="http://www.w3.org/1999/xlink" xlink:type="simple"><person-group><name name-style="western"><surname>Hillis</surname><given-names>DM</given-names></name></person-group> (<year>1990</year>) <article-title>A new species of xenodontinae colubrid snake of the genus <italic><tp:taxon-name><tp:taxon-name-part taxon-name-part-type="genus">Synophis</tp:taxon-name-part></tp:taxon-name></italic> from Ecuador and the phylogeny of the genera <italic><tp:taxon-name><tp:taxon-name-part taxon-name-part-type="genus">Synophis</tp:taxon-name-part></tp:taxon-name></italic> and <italic><tp:taxon-name><tp:taxon-name-part taxon-name-part-type="genus">Emmochliophis</tp:taxon-name-part></tp:taxon-name></italic>.</article-title> <source>Ocassional Papers of the Museum of Natural History, the University of Kansas</source> <volume>135</volume>: <fpage>1</fpage>–<lpage>9</lpage>. </mixed-citation></ref><ref id="B23"><mixed-citation xmlns:xlink="http://www.w3.org/1999/xlink" xlink:type="simple"><person-group><name name-style="western"><surname>Sheil</surname><given-names>CA</given-names></name><name name-style="western"><surname>Grant</surname><given-names>T</given-names></name></person-group> (<year>2001</year>) <article-title>A new species of colubrid snake (<italic><tp:taxon-name><tp:taxon-name-part taxon-name-part-type="genus">Synophis</tp:taxon-name-part></tp:taxon-name></italic>) from western Colombia.</article-title> <source>Journal of Herpetology</source> <volume>35</volume>: <fpage>204</fpage>–<lpage>209</lpage>. doi: <ext-link xlink:type="simple" ext-link-type="doi" xlink:href="10.2307/1566109">10.2307/1566109</ext-link> </mixed-citation></ref></ref-list></tp:taxon-treatment>
